# Supplementary material for: Long noncoding RNA TUG1 facilitates osteogenic differentiation of periodontal ligament stem cells via interacting with Lin28A
Source: Cell Death Dis. 2018 Apr 19;9(5):455. doi: 10.1038/s41419-018-0484-2 (PMC5908786; doi:10.1038/s41419-018-0484-2)
Supplement: Supplementary file 5 — supplementary material 2.3 [file 41419_2018_484_MOESM5_ESM.xls]

## Sheet: Sheet2
Rank	Ensemble ID	Name	Position (hg19)	MINENERGY
1	ENST00000602967	NUTM2E	chr10:81601115-81610632	-48.2
2	ENST00000380262	CNTROB	chr17:7835474-7852894	-47.2
3	ENST00000270221	EMP3	chr19:48828583-48833810	-45.6
4	ENST00000270458	CACNG8	chr19:54466295-54493469	-42.6
5	ENST00000452501	RP5-1172N10.2	chrX:41134993-41136031	-42.3
6	ENST00000574741	RP11-156P1.3	chr17:45159287-45177605	-41.8
7	ENST00000573341	RP11-156P1.3	chr17:45133976-45177614	-41.8
8	ENST00000501122	NEAT1	chr11:65190270-65213011	-40.2
9	ENST00000334370	MEGF8	chr19:42829762-42882921	-40.1
10	ENST00000382426	RP11-1275H24.1	chr7:5465917-5468558	-40.1
11	ENST00000610122	RP11-1275H24.1	chr7:5465909-5468558	-40.1
12	ENST00000248114	GFER	chr16:2034215-2037750	-39.5
13	ENST00000371369	TMEM255A	chrX:119392506-119445391	-39.2
14	ENST00000562925	NR2E3	chr15:72103474-72110585	-39
15	ENST00000368172	KIRREL	chr1:158056471-158070052	-39
16	ENST00000392079	NFKBIB	chr19:39390616-39399531	-38.7
17	ENST00000562532	XKR7	chr20:30555806-30591190	-38.3
18	ENST00000397527	CEP250	chr20:34043151-34099804	-38.1
19	ENST00000432377	RP11-70C1.1	chr3:42812105-42815127	-37.7
20	ENST00000535381	C5orf63	chr5:126378251-126409184	-37.5
21	ENST00000409535	RAD54L2	chr3:51575597-51702683	-37.2
22	ENST00000227880	SLC15A3	chr11:60704557-60719257	-37.2
23	ENST00000218176	KCND1	chrX:48818648-48827976	-37.2
24	ENST00000341809	KRT77	chr12:53083411-53097247	-37.1
25	ENST00000507938	AC090587.2	chr11:3837983-3843130	-37.1
26	ENST00000265354	SRF	chr6:43139038-43149243	-37.1
27	ENST00000476125	SOX2-OT	chr3:181328398-181428083	-37
28	ENST00000531709	NXF1	chr11:62559596-62572942	-36.9
29	ENST00000373578	SRC	chr20:35974558-36034453	-36.9
30	ENST00000327430	SALL2	chr14:21989233-22005350	-36.9
31	ENST00000366928	LYPLAL1	chr1:219347187-219386207	-36.9
32	ENST00000427439	RP11-16L9.3	chr1:198975170-198990166	-36.9
33	ENST00000609686	GRIN2B	chr12:13693166-14133053	-36.9
34	ENST00000342415	SNRNP48	chr6:7590433-7612200	-36.7
35	ENST00000458501	HGSNAT	chr8:42995557-43057969	-36.7
36	ENST00000572067	CTC-479C5.10	chr16:67916365-67920270	-36.6
37	ENST00000289361	BTN3A1	chr6:26402466-26415444	-36.6
38	ENST00000378660	CHDC2	chrX:36053909-36163187	-36.5
39	ENST00000305709	RP11-262H14.4	chr9:66553274-66555928	-36.4
40	ENST00000446626	RP11-211N8.2	chr9:46843666-46846023	-36.4
41	ENST00000435586	RP11-475I24.3	chr9:44401767-44404440	-36.4
42	ENST00000377518	RP11-111F5.4	chr9:46685430-46688084	-36.4
43	ENST00000336702	C2CD2L	chr11:118978094-118989252	-36.4
44	ENST00000590230	ELANE	chr19:851015-856242	-36.4
45	ENST00000602009	EPS15L1	chr19:16511443-16546107	-36
46	ENST00000240185	TARDBP	chr1:11072700-11084100	-36
47	ENST00000055077	RFC2	chr7:73645868-73668774	-35.9
48	ENST00000258975	TACO1	chr17:61678232-61685725	-35.8
49	ENST00000397609	FAM98B	chr15:38746329-38779911	-35.7
50	ENST00000458063	ZNF32-AS3	chr10:44124266-44170151	-35.7
51	ENST00000263097	CNN2	chr19:1026299-1039068	-35.6
52	ENST00000375527	ZBTB12	chr6:31867385-31869769	-35.6
53	ENST00000295240	BBS5	chr2:170335689-170363165	-35.6
54	ENST00000439458	UNC80	chr2:210636718-210864024	-35.5
55	ENST00000522627	AC011343.1	chr5:159203780-159298391	-35.5
56	ENST00000422481	GRIP2	chr3:14562200-14567490	-35.5
57	ENST00000413414	GRIP2	chr3:14562200-14581850	-35.5
58	ENST00000349459	PELI3	chr11:66234217-66244799	-35.5
59	ENST00000373032	PLA2G12B	chr10:74694929-74714536	-35.5
60	ENST00000503128	WHSC1	chr4:1900946-1950545	-35.4
61	ENST00000375406	ACTL8	chr1:18081809-18153558	-35.3
62	ENST00000341866	AL450307.1	chr10:133604735-133622535	-35.3
63	ENST00000361627	ARHGAP11A	chr15:32907692-32932150	-35.3
64	ENST00000301908	PNOC	chr8:28174650-28200872	-35.3
65	ENST00000396789	LTB4R	chr14:24782518-24787242	-35.1
66	ENST00000583088	KCNJ12	chr17:21279510-21323179	-35
67	ENST00000319675	DCAF4L2	chr8:88882974-88886296	-35
68	ENST00000342988	SMAD4	chr18:48556584-48611409	-35
69	ENST00000487099	NR6A1	chr9:127279555-127533556	-34.9
70	ENST00000342711	CDC42BPG	chr11:64590860-64612041	-34.8
71	ENST00000325110	HMGCS1	chr5:43289498-43313595	-34.8
72	ENST00000392429	TMEM200A	chr6:130758263-130764206	-34.8
73	ENST00000367862	POU2F1	chr1:167298282-167396582	-34.8
74	ENST00000554466	RP11-266O8.1	chr15:93855787-94073491	-34.8
75	ENST00000543286	RP11-266O8.1	chr15:93855787-94098099	-34.8
76	ENST00000264357	GRIA3	chrX:122318097-122624756	-34.7
77	ENST00000366697	TRIM17	chr1:228595642-228603730	-34.7
78	ENST00000358078	ASIC4	chr2:220379053-220403494	-34.6
79	ENST00000585776	RP11-383M4.6	chr9:84545142-84592004	-34.6
80	ENST00000445118	RP11-206L10.11	chr1:762989-794826	-34.6
81	ENST00000575305	LA16c-313D11.12	chr16:739002-742413	-34.6
82	ENST00000566567	RP11-83N9.5	chr9:138999655-139000927	-34.6
83	ENST00000538872	IQSEC3	chr12:175932-287626	-34.5
84	ENST00000438244	CNTFR-AS1	chr9:34568014-34582827	-34.5
85	ENST00000453642	CNTFR-AS1	chr9:34568014-34582807	-34.5
86	ENST00000436360	CNTFR-AS1	chr9:34568014-34582647	-34.5
87	ENST00000465950	SCAF11	chr12:46315193-46323748	-34.5
88	ENST00000257963	ACVR1B	chr12:52345452-52390862	-34.5
89	ENST00000373109	SPOCK2	chr10:73818794-73848531	-34.5
90	ENST00000441492	MIR503HG	chrX:133678457-133680653	-34.5
91	ENST00000369498	FUNDC2	chrX:154254961-154288578	-34.4
92	ENST00000335648	C1orf213	chr1:23695730-23698275	-34.4
93	ENST00000369026	MCL1	chr1:150547033-150552066	-34.4
94	ENST00000329608	CSF1	chr1:110453256-110473614	-34.4
95	ENST00000489615	RABGAP1L	chr1:174769071-174964445	-34.4
96	ENST00000445168	RP11-528A4.2	chr3:193560601-193561813	-34.4
97	ENST00000256682	ARF3	chr12:49329507-49351334	-34.3
98	ENST00000305596	CD2BP2	chr16:30362088-30366682	-34.3
99	ENST00000341697	SEMA6C	chr1:151104184-151119087	-34.3
100	ENST00000330938	PTTG1IP	chr21:46269501-46293752	-34.2
101	ENST00000378623	LRP4	chr11:46878420-46940173	-34.2
102	ENST00000355937	SLMO2	chr20:57608201-57617964	-34.1
103	ENST00000537356	ZCCHC18	chrX:103357203-103360295	-34.1
104	ENST00000251108	CDADC1	chr13:49822062-49867618	-34.1
105	ENST00000161559	CEACAM1	chr19:43011459-43032661	-34.1
106	ENST00000468812	PPIA	chr7:44836280-44842716	-34.1
107	ENST00000594351	ASH1L-AS1	chr1:155531822-155533775	-34.1
108	ENST00000338779	MTSS1L	chr16:70695108-70719969	-34.1
109	ENST00000350030	NASP	chr1:46049733-46084566	-34
110	ENST00000262971	PIAS4	chr19:4007645-4039384	-34
111	ENST00000537921	RP5-940J5.3	chr12:6641457-6642664	-34
112	ENST00000349792	PIP5K1A	chr1:151171028-151222012	-34
113	ENST00000011898	TSPAN9	chr12:3186544-3395724	-34
114	ENST00000220659	BRF2	chr8:37700787-37707422	-34
115	ENST00000601203	AIRN	chr6:160424324-160428696	-34
116	ENST00000265087	STC2	chr5:172741717-172756506	-34
117	ENST00000301459	RCOR2	chr11:63678694-63684316	-34
118	ENST00000506612	CTD-2275D24.3	chr5:73623821-73630591	-34
119	ENST00000307145	KLF13	chr15:31619059-31670102	-33.9
120	ENST00000595005	CTD-2545M3.8	chr19:50990068-50990895	-33.9
121	ENST00000318683	B3GNT3	chr19:17905920-17923891	-33.9
122	ENST00000422785	CDCA3	chr12:6953958-6960433	-33.9
123	ENST00000368921	MLLT11	chr1:151030235-151040970	-33.9
124	ENST00000361507	GAB2	chr11:77926344-78128852	-33.8
125	ENST00000396671	THRB	chr3:24158652-24536266	-33.8
126	ENST00000601801	NEAT1	chr11:65190287-65191742	-33.8
127	ENST00000499732	NEAT1	chr11:65190246-65192232	-33.8
128	ENST00000338981	USP9Y	chrY:14813161-14972764	-33.7
129	ENST00000373508	RP4-640H8.2	chr20:36305313-36311636	-33.7
130	ENST00000373887	TRAF1	chr9:123664672-123691047	-33.7
131	ENST00000240123	SORBS3	chr8:22409209-22433301	-33.7
132	ENST00000424126	RP11-366F6.2	chrX:151077926-151082440	-33.7
133	ENST00000416121	AGBL4	chr1:49049543-49511386	-33.7
134	ENST00000426976	AC093390.1	chr2:1828185-1832439	-33.7
135	ENST00000324439	RCHY1	chr4:76404248-76439895	-33.7
136	ENST00000405948	PGBD1	chr6:28249315-28270325	-33.6
137	ENST00000382137	C1QTNF9B	chr13:24465389-24471194	-33.6
138	ENST00000382071	C1QTNF9	chr13:24881305-24896673	-33.6
139	ENST00000369799	AHCYL1	chr1:110527309-110566357	-33.6
140	ENST00000358344	HNRNPAB	chr5:177631509-177638164	-33.6
141	ENST00000377034	GABBR1	chr6:29570016-29600962	-33.6
142	ENST00000273083	GRIP2	chr3:14530620-14581881	-33.6
143	ENST00000443613	GRIP2	chr3:14530620-14581836	-33.6
144	ENST00000506538	WDR36	chr5:110427415-110466200	-33.6
145	ENST00000518947	HOXA-AS3	chr7:27186783-27195542	-33.5
146	ENST00000605249	RP11-138A9.1	chr7:130614969-130616965	-33.5
147	ENST00000520390	RP11-115J16.1	chr8:9182562-9192590	-33.5
148	ENST00000520255	RP11-115J16.1	chr8:9107115-9271224	-33.5
149	ENST00000257290	PDGFRA	chr4:55095265-55164414	-33.5
150	ENST00000511689	H2AFY	chr5:134669591-134735312	-33.5
151	ENST00000370021	PRPF38B	chr1:109234964-109244425	-33.5
152	ENST00000567788	RP11-474D1.3	chr12:130518000-130529602	-33.5
153	ENST00000291374	RP11-474D1.3	chr12:130518000-130526887	-33.5
154	ENST00000307142	SYNPO2	chr4:119809997-119982402	-33.5
155	ENST00000295987	SYN1	chrX:47431304-47479252	-33.5
156	ENST00000597346	KCNQ1OT1	chr11:2629559-2721224	-33.4
157	ENST00000391705	ZNF304	chr19:57862676-57871266	-33.4
158	ENST00000316962	CEACAM20	chr19:45015069-45033811	-33.4
159	ENST00000454753	CEACAM20	chr19:45005730-45033811	-33.4
160	ENST00000392040	GPR55	chr2:231772044-231789941	-33.3
161	ENST00000556708	RP11-164C12.2	chr15:93960080-93965805	-33.3
162	ENST00000306735	RBFA	chr18:77794359-77806392	-33.3
163	ENST00000368608	TSPYL1	chr6:116597742-116601066	-33.3
164	ENST00000344458	TMEM198	chr2:220408386-220415301	-33.3
165	ENST00000441006	CECR7	chr22:17517461-17539682	-33.2
166	ENST00000609596	CECR7	chr22:17518177-17540893	-33.2
167	ENST00000367278	LGR6	chr1:202163030-202288909	-33.2
168	ENST00000372310	SLC6A9	chr1:44462156-44497058	-33.2
169	ENST00000246662	KRT9	chr17:39722097-39728310	-33.2
170	ENST00000569913	RP11-299H22.7	chr15:62576390-62577205	-33.2
171	ENST00000357338	DLK2	chr6:43418093-43424370	-33.2
172	ENST00000409638	STK16	chr2:220110178-220115059	-33.1
173	ENST00000394275	UNC45A	chr15:91473411-91497323	-33.1
174	ENST00000456273	INE1	chrX:47064321-47065264	-33.1
175	ENST00000393085	MTPN	chr7:135611510-135662064	-33.1
176	ENST00000565192	HCG22	chr6:31021228-31027667	-33.1
177	ENST00000570223	HCG22	chr6:31021980-31023778	-33.1
178	ENST00000426185	HCG22	chr6:31021985-31027653	-33.1
179	ENST00000566475	HCG22	chr6:31021985-31027434	-33.1
180	ENST00000606123	RP11-387M24.5	chr6:43042070-43042477	-33.1
181	ENST00000588387	CTB-55O6.12	chr19:14247992-14282076	-33.1
182	ENST00000421051	AP000289.6	chr21:34484006-34496009	-33.1
183	ENST00000399302	QSER1	chr11:32914725-33001812	-33
184	ENST00000281282	CGNL1	chr15:57668704-57842925	-33
185	ENST00000263238	ACTR3	chr2:114647538-114720173	-33
186	ENST00000415229	ASRGL1	chr11:62104921-62160882	-33
187	ENST00000607902	RP4-548D19.3	chr7:150937486-150938058	-32.9
188	ENST00000323571	WIPF2	chr17:38375575-38440388	-32.9
189	ENST00000366814	H3F3A	chr1:226250416-226254970	-32.9
190	ENST00000346436	CLCN6	chr1:11866269-11903201	-32.9
191	ENST00000419735	ATXN7L1	chr7:105245515-105517050	-32.8
192	ENST00000569432	RP11-554A11.6	chr11:68779752-68781534	-32.8
193	ENST00000563588	PHKG2	chr16:30759592-30772490	-32.8
194	ENST00000367187	PIK3C2B	chr1:204391757-204459552	-32.8
195	ENST00000300811	ZNF428	chr19:44111372-44124026	-32.8
196	ENST00000376180	ITGBL1	chr13:102104967-102368794	-32.8
197	ENST00000532697	TBX5-AS1	chr12:114846002-114847419	-32.7
198	ENST00000546530	RASAL1	chr12:113536625-113574029	-32.7
199	ENST00000371390	RP11-188C12.3	chr9:140762378-140787022	-32.7
200	ENST00000315215	GPR124	chr8:37654425-37702414	-32.7
201	ENST00000373833	RCC1	chr1:28832570-28865812	-32.7
202	ENST00000382051	SLC34A2	chr4:25657467-25680370	-32.7
203	ENST00000456943	GMDS-AS1	chr6:2246012-2284008	-32.7
204	ENST00000525811	GMDS-AS1	chr6:2246076-2284007	-32.7
205	ENST00000327928	OTOL1	chr3:161214597-161221730	-32.7
206	ENST00000335211	IGFN1	chr1:201159954-201198080	-32.6
207	ENST00000260983	HECW2	chr2:197059095-197457335	-32.6
208	ENST00000397554	UQCC1	chr20:33931914-33999777	-32.6
209	ENST00000367771	SCYL3	chr1:169818773-169863093	-32.6
210	ENST00000242208	INHBA	chr7:41724713-41742706	-32.6
211	ENST00000607372	RP11-63G10.3	chr1:59278481-59279014	-32.6
212	ENST00000504610	RP11-356J5.12	chr11:112141473-112233257	-32.6
213	ENST00000423537	FAM221B	chr9:35817015-35828729	-32.5
214	ENST00000342868	BTNL3	chr5:180415846-180433727	-32.5
215	ENST00000394685	KIAA1199	chr15:81071713-81244117	-32.5
216	ENST00000377122	NEBL	chr10:21068903-21186531	-32.5
217	ENST00000429282	AC133785.1	chr2:131588552-131594567	-32.5
218	ENST00000295851	ABI2	chr2:204192943-204312446	-32.5
219	ENST00000379882	DDX58	chr9:32455301-32526322	-32.5
220	ENST00000576014	RP11-166P13.4	chr17:55169507-55173786	-32.5
221	ENST00000607197	HEBP2	chr6:138725357-138743334	-32.4
222	ENST00000289371	EIF5B	chr2:99953817-100017789	-32.4
223	ENST00000273317	LIMD1	chr3:45636352-45727830	-32.4
224	ENST00000292427	CYP11B1	chr8:143954671-143961262	-32.4
225	ENST00000344642	LDLRAD2	chr1:22138759-22151714	-32.4
226	ENST00000544076	AP000974.1	chr11:85563601-85565986	-32.3
227	ENST00000355568	NEK5	chr13:52638893-52703214	-32.3
228	ENST00000329627	PEX26	chr22:18560690-18588162	-32.3
229	ENST00000402966	C22orf46	chr22:42086548-42094140	-32.3
230	ENST00000264245	ARHGAP31	chr3:119013221-119139561	-32.3
231	ENST00000331272	FBXW4	chr10:103370424-103455016	-32.3
232	ENST00000499842	RP11-1094H24.4	chr17:48127714-48133103	-32.3
233	ENST00000368494	NUS1	chr6:117996666-118031803	-32.3
234	ENST00000394540	FKBP2	chr11:64009221-64011604	-32.3
235	ENST00000430027	DLX6-AS1	chr7:96584454-96643377	-32.3
236	ENST00000251195	CLSPN	chr1:36185820-36235568	-32.3
237	ENST00000454109	C2CD4D	chr1:151810296-151813033	-32.3
238	ENST00000416516	DCLK3	chr3:36753914-36781352	-32.2
239	ENST00000263967	PIK3CA	chr3:178866312-178957881	-32.2
240	ENST00000370017	FNDC7	chr1:109255280-109285362	-32.2
241	ENST00000508202	AC007126.1	chr4:13779002-13783781	-32.2
242	ENST00000298295	C10orf10	chr10:45471578-45474258	-32.2
243	ENST00000457698	RP11-66A2.2	chr1:232863001-232878461	-32.2
244	ENST00000264839	RIMS1	chr6:72596728-73112845	-32.2
245	ENST00000372299	KLF17	chr1:44584523-44600812	-32.2
246	ENST00000355500	LINC00610	chr11:36290835-36294909	-32.2
247	ENST00000607336	RP11-445F12.2	chr17:35297347-35300755	-32.2
248	ENST00000336649	CACNA1I	chr22:39966759-40085735	-32.2
249	ENST00000298717	METTL3	chr14:21966283-21979517	-32.1
250	ENST00000297784	TMC1	chr9:75136718-75451267	-32.1
251	ENST00000406697	C1S	chr12:7096352-7178336	-32.1
252	ENST00000527803	CTD-2530H12.4	chr11:75294242-75305710	-32.1
253	ENST00000602516	HCG18	chr6:30271849-30274737	-32.1
254	ENST00000460597	RP11-444P10.1	chr3:69640493-69642272	-32.1
255	ENST00000560931	RP11-365N19.2	chr14:103399912-103403514	-32.1
256	ENST00000572453	MIR497HG	chr17:6919142-6922978	-32.1
257	ENST00000544015	RP11-6B19.1	chr12:15933003-15935054	-32.1
258	ENST00000417983	LINC00475	chr9:94903722-94910588	-32.1
259	ENST00000579413	RP11-856M7.4	chr18:10627644-10628843	-32.1
260	ENST00000592203	RP11-64C12.4	chr18:12200779-12201978	-32.1
261	ENST00000414875	RP1-153P14.5	chr6:37512922-37518636	-32
262	ENST00000326427	ITM2C	chr2:231729616-231743962	-32
263	ENST00000439319	SLC39A12-AS1	chr10:18290716-18299491	-32
264	ENST00000476258	HN1	chr17:73131344-73150338	-32
265	ENST00000609116	PTBP2	chr1:97187340-97289294	-32
266	ENST00000273980	TBCK	chr4:106962757-107242652	-32
267	ENST00000409792	SETD2	chr3:47058180-47205457	-32
268	ENST00000436672	RP11-554D15.3	chr6:75303896-75304929	-32
269	ENST00000507152	RP11-366M4.3	chr4:165798157-165818675	-32
270	ENST00000334793	FOXD2	chr1:47901690-47906363	-31.9
271	ENST00000338056	RUNDC3B	chr7:87257730-87461611	-31.9
272	ENST00000470056	GAPVD1	chr9:128024112-128129486	-31.9
273	ENST00000367145	SLC45A3	chr1:205626980-205649587	-31.9
274	ENST00000265565	SCAP	chr3:47455204-47517603	-31.9
275	ENST00000254108	FUS	chr16:31191432-31203127	-31.9
276	ENST00000418814	FAM135A	chr6:71123012-71270877	-31.9
277	ENST00000533140	B3GNT6	chr11:76745386-76753096	-31.9
278	ENST00000341861	DPP8	chr15:65734802-65809611	-31.9
279	ENST00000397501	PTK2B	chr8:27169000-27316903	-31.8
280	ENST00000402918	ELFN2	chr22:37764001-37823505	-31.8
281	ENST00000358230	TMBIM4	chr12:66529627-66563852	-31.8
282	ENST00000461398	RP11-59J16.1	chr3:127199534-127255655	-31.8
283	ENST00000333129	FIGN	chr2:164459122-164592517	-31.8
284	ENST00000562575	RP11-179B15.6	chr10:60085375-60086790	-31.8
285	ENST00000579991	DYNLL2	chr17:56160777-56172897	-31.8
286	ENST00000593604	FENDRR	chr16:86523875-86542483	-31.8
287	ENST00000452714	DOCK4-AS1	chr7:111448573-111461829	-31.8
288	ENST00000525462	CCKBR	chr11:6281157-6293357	-31.8
289	ENST00000345122	ARHGAP5	chr14:32546496-32628934	-31.8
290	ENST00000343017	SNX18	chr5:53813590-53842415	-31.8
291	ENST00000262839	TRPC5	chrX:111017544-111326004	-31.7
292	ENST00000567209	RP11-264B17.4	chr16:28986295-28990145	-31.7
293	ENST00000590714	FIZ1	chr19:56104727-56113336	-31.7
294	ENST00000589334	TMEM101	chr17:42088557-42100519	-31.7
295	ENST00000376736	RFK	chr9:79000434-79009421	-31.7
296	ENST00000409021	JAKMIP1	chr4:6027927-6202282	-31.7
297	ENST00000601500	CTD-2314G24.2	chr5:50668571-50675331	-31.7
298	ENST00000236192	VAMP4	chr1:171669301-171711387	-31.7
299	ENST00000580134	RP11-131K5.2	chr17:13812549-13814529	-31.7
300	ENST00000375990	UGGT1	chr2:128848783-128953247	-31.6
301	ENST00000397843	ARHGEF12	chr11:120207788-120360645	-31.6
302	ENST00000425538	MYOCD	chr17:12569307-12672266	-31.6
303	ENST00000563360	RP11-345M22.1	chr16:79710006-79760326	-31.6
304	ENST00000374656	RING1	chr6:33176273-33180499	-31.6
305	ENST00000462833	ADCY5	chr3:123001144-123168605	-31.6
306	ENST00000367178	SCAF8	chr6:155054460-155155192	-31.6
307	ENST00000252338	FAM155B	chrX:68725085-68752351	-31.6
308	ENST00000395290	CELF1	chr11:47487497-47510576	-31.6
309	ENST00000424943	RP4-617C6.1	chr1:95940294-95944912	-31.6
310	ENST00000397536	C15orf52	chr15:40623654-40630334	-31.6
311	ENST00000403368	FAM98A	chr2:33808738-33824358	-31.6
312	ENST00000545011	MAP2K7	chr19:7968766-7979362	-31.6
313	ENST00000397333	DDX51	chr12:132621140-132628880	-31.6
314	ENST00000560626	PEAK1	chr15:77400501-77712486	-31.5
315	ENST00000472046	PSMD6-AS2	chr3:63989699-63997824	-31.5
316	ENST00000360310	BAZ1A	chr14:35221944-35344853	-31.5
317	ENST00000368323	RIT1	chr1:155867600-155881195	-31.5
318	ENST00000494664	TIMMDC1	chr3:119217380-119243937	-31.5
319	ENST00000430214	RP11-545P6.2	chr13:88795123-88888337	-31.5
320	ENST00000409947	MAP3K2	chr2:128056307-128146041	-31.5
321	ENST00000554857	CTD-2555K7.2	chr14:23171821-23235771	-31.5
322	ENST00000568223	METRN	chr16:765116-769655	-31.5
323	ENST00000558307	SPATA41	chr15:100884663-100889593	-31.5
324	ENST00000340644	SPATA41	chr15:100884664-100890438	-31.5
325	ENST00000560282	SPATA41	chr15:100884684-100889860	-31.5
326	ENST00000293780	CHRNE	chr17:4801070-4806369	-31.5
327	ENST00000379483	KBTBD7	chr13:41763970-41768702	-31.4
328	ENST00000371753	NACC2	chr9:138898384-138942426	-31.4
329	ENST00000596092	LINC00710	chr10:10988011-10994143	-31.4
330	ENST00000601050	LINC00710	chr10:10988012-10994197	-31.4
331	ENST00000450174	LINC00710	chr10:10988822-10994058	-31.4
332	ENST00000361464	MGEA5	chr10:103544210-103578175	-31.4
333	ENST00000538645	PSMA2	chr7:42957690-42971773	-31.4
334	ENST00000541685	DPF3	chr14:73136661-73360809	-31.4
335	ENST00000289815	VWA5B1	chr1:20617413-20681387	-31.4
336	ENST00000508969	CTD-2313N18.5	chr11:71521348-71524905	-31.3
337	ENST00000367549	DHX9	chr1:182808505-182856886	-31.3
338	ENST00000372027	MMRN2	chr10:88695298-88717620	-31.3
339	ENST00000534585	MAF1	chr8:145159416-145162514	-31.3
340	ENST00000264895	FRAS1	chr4:78978725-79462278	-31.3
341	ENST00000234875	RPL22	chr1:6245081-6259672	-31.3
342	ENST00000423708	AL132709.8	chr14:101426847-101432103	-31.3
343	ENST00000569009	RP11-883G14.4	chr16:51088640-51090310	-31.3
344	ENST00000261401	CORO1C	chr12:109038886-109125372	-31.2
345	ENST00000432265	AC002451.3	chr7:95225995-95243031	-31.2
346	ENST00000416502	AC002451.3	chr7:95225995-95236456	-31.2
347	ENST00000311275	ZMYND8	chr20:45837860-45984401	-31.2
348	ENST00000368061	VANGL2	chr1:160370377-160398468	-31.2
349	ENST00000314328	SPECC1L	chr22:24666809-24813708	-31.2
350	ENST00000452681	PHKG1	chr7:56148441-56160644	-31.2
351	ENST00000495580	RP11-734K21.2	chr2:9243570-9244710	-31.2
352	ENST00000504228	KIAA1211	chr4:57138571-57194791	-31.2
353	ENST00000404938	ABCB5	chr7:20654831-20796632	-31.2
354	ENST00000302351	ENC1	chr5:73923235-73937249	-31.2
355	ENST00000221169	NEFL	chr8:24808469-24814624	-31.2
356	ENST00000500487	RP11-32B5.7	chr15:21941148-21968151	-31.2
357	ENST00000234170	CEBPZ	chr2:37428756-37458856	-31.1
358	ENST00000456793	OST4	chr2:27293341-27294641	-31.1
359	ENST00000356709	BTN2A2	chr6:26383330-26395102	-31.1
360	ENST00000487567	LGALS8-AS1	chr1:236686370-236687808	-31.1
361	ENST00000493812	LGALS8-AS1	chr1:236686372-236687800	-31.1
362	ENST00000513358	RP11-253E3.3	chr12:3150604-3154116	-31.1
363	ENST00000372040	GBGT1	chr9:136028341-136039332	-31.1
364	ENST00000334801	BCL9L	chr11:118764585-118781613	-31.1
365	ENST00000596861	AL158091.1	chr20:62474780-62475273	-31.1
366	ENST00000266066	SFRP5	chr10:99526509-99531709	-31.1
367	ENST00000608565	AC159540.1	chr2:98087741-98088981	-31.1
368	ENST00000409155	ALAD	chr9:116148598-116163613	-31.1
369	ENST00000543473	SUDS3	chr12:118814186-118855836	-31.1
370	ENST00000609200	RP11-399K21.14	chr10:77168916-77171600	-31.1
371	ENST00000373433	RPRD1B	chr20:36661949-36720768	-31
372	ENST00000343280	ZNF772	chr19:57980955-57988938	-31
373	ENST00000513940	RP11-265F19.1	chr3:130772205-130791179	-31
374	ENST00000511339	RP11-265F19.1	chr3:130772205-130791179	-31
375	ENST00000405844	TMEM196	chr7:19758934-19813015	-31
376	ENST00000267425	NOP9	chr14:24769069-24778330	-31
377	ENST00000219345	PLA2G15	chr16:68279248-68294961	-31
378	ENST00000380198	NABP2	chr12:56618144-56623638	-31
379	ENST00000492622	FNDC3A	chr13:49550049-49783915	-31
380	ENST00000322354	SERTAD3	chr19:40946752-40950612	-31
381	ENST00000566942	RP11-284N8.3	chr1:111196183-111199662	-31
382	ENST00000263707	TFCP2L1	chr2:121974164-122042783	-31
383	ENST00000376592	MTHFR	chr1:11845781-11863302	-30.9
384	ENST00000333677	ARHGEF37	chr5:148961037-149014531	-30.9
385	ENST00000414691	ADTRP	chr6:11713758-11779403	-30.9
386	ENST00000380358	CHD3	chr17:7788125-7816078	-30.9
387	ENST00000370192	DPYD	chr1:97543300-98386579	-30.9
388	ENST00000342374	SERINC3	chr20:43126073-43150750	-30.9
389	ENST00000378024	AHNAK	chr11:62283378-62314307	-30.9
390	ENST00000368013	ARHGAP30	chr1:161016739-161039735	-30.9
391	ENST00000295878	KIAA1407	chr3:113682985-113775460	-30.9
392	ENST00000297991	AQP3	chr9:33441153-33447609	-30.9
393	ENST00000504870	LINC00682	chr4:41878499-41884628	-30.9
394	ENST00000453777	LILRA1	chr19:55105126-55113555	-30.9
395	ENST00000561498	RP11-382A20.4	chr15:83849555-83853548	-30.9
396	ENST00000568634	RP11-382A20.4	chr15:83847935-83854820	-30.9
397	ENST00000537821	RP11-25K21.6	chr1:161482967-161574889	-30.9
398	ENST00000519811	DENND3	chr8:142138738-142205907	-30.8
399	ENST00000554333	RP11-661P17.1	chr15:92006568-92038080	-30.8
400	ENST00000508156	AF146191.4	chr4:190742636-190860896	-30.8
401	ENST00000570512	RP11-353N14.1	chr17:77774398-77776326	-30.8
402	ENST00000530457	PSMA1	chr11:14526460-14541909	-30.8
403	ENST00000370751	IFI44L	chr1:79086089-79111830	-30.8
404	ENST00000585940	CTD-2537I9.12	chr19:56173279-56186076	-30.8
405	ENST00000589456	CTD-2537I9.12	chr19:56173268-56186081	-30.8
406	ENST00000493502	SSPO	chr7:149480360-149481404	-30.8
407	ENST00000263360	EED	chr11:85955587-85989778	-30.8
408	ENST00000436022	EFCC1	chr3:128720473-128759585	-30.8
409	ENST00000084798	CA11	chr19:49141200-49149569	-30.8
410	ENST00000226193	RCVRN	chr17:9799638-9808938	-30.8
411	ENST00000394529	RDM1	chr17:34245085-34257773	-30.8
412	ENST00000301785	HNRNPUL2	chr11:62480103-62494821	-30.8
413	ENST00000355481	RYR1	chr19:38924340-39078204	-30.7
414	ENST00000593011	FLG-AS1	chr1:152140602-152305162	-30.7
415	ENST00000437635	C6orf222	chr6:36283535-36304662	-30.7
416	ENST00000291825	PRX	chr19:40899676-40919271	-30.7
417	ENST00000593957	CTD-2521M24.6	chr19:17525067-17533133	-30.7
418	ENST00000366607	TOMM20	chr1:235272652-235292251	-30.7
419	ENST00000282030	SETBP1	chr18:42260864-42648475	-30.7
420	ENST00000282146	KCNK13	chr14:90528110-90652201	-30.7
421	ENST00000444303	AMPD3	chr11:10471869-10529126	-30.7
422	ENST00000450706	RP5-1073O3.7	chr1:114466624-114471880	-30.7
423	ENST00000426237	RP5-1073O3.7	chr1:114470258-114472114	-30.7
424	ENST00000262519	SETD1A	chr16:30968616-30996437	-30.7
425	ENST00000587767	AC002398.12	chr19:36245468-36246391	-30.7
426	ENST00000374975	HLA-DRB5	chr6:32485121-32498064	-30.7
427	ENST00000322507	COL12A1	chr6:75794043-75915767	-30.7
428	ENST00000610103	RP11-572C15.6	chr3:112315642-112320749	-30.6
429	ENST00000550840	RP11-603J24.6	chr12:56512753-56513723	-30.6
430	ENST00000602608	FAM87A	chr8:326244-327759	-30.6
431	ENST00000451653	SEC22C	chr3:42589462-42605124	-30.6
432	ENST00000251636	DHX29	chr5:54552074-54603550	-30.6
433	ENST00000413406	AC004014.3	chr7:108549511-108592723	-30.6
434	ENST00000339450	ERMP1	chr9:5784574-5833117	-30.6
435	ENST00000332431	TCEAL7	chrX:102585125-102587254	-30.6
436	ENST00000182527	TRAM2	chr6:52362201-52441713	-30.6
437	ENST00000441564	PSD4	chr2:113931575-113966973	-30.6
438	ENST00000369303	EPHA7	chr6:93949739-94129244	-30.6
439	ENST00000445478	JMJD6	chr17:74708920-74722761	-30.6
440	ENST00000314028	CSNK1D	chr17:80200544-80231607	-30.6
441	ENST00000311620	ANKS4B	chr16:21244987-21263750	-30.6
442	ENST00000278935	CEP164	chr11:117198572-117283984	-30.6
443	ENST00000253001	LSM14B	chr20:60697518-60710434	-30.6
444	ENST00000319778	EPC1	chr10:32556680-32636146	-30.6
445	ENST00000309447	KIAA1239	chr4:37245843-37451087	-30.6
446	ENST00000373640	C2orf72	chr2:231902206-231914429	-30.5
447	ENST00000358602	ANKRD17	chr4:73939094-74124502	-30.5
448	ENST00000333598	C19orf59	chr19:7741515-7744712	-30.5
449	ENST00000501648	RP11-744N12.3	chr11:128551136-128556817	-30.5
450	ENST00000262676	TTC39A	chr1:51762891-51797018	-30.5
451	ENST00000416689	SLC2A1-AS1	chr1:43424776-43442099	-30.5
452	ENST00000376442	DHX16	chr6:30620897-30640814	-30.5
453	ENST00000444319	LINC00426	chr13:30944610-30948051	-30.5
454	ENST00000447147	LINC00426	chr13:30914408-30948036	-30.5
455	ENST00000421851	RC3H1-IT1	chr1:173978406-173985344	-30.5
456	ENST00000419450	RP5-952N6.1	chr1:71172137-71252151	-30.5
457	ENST00000295213	SPATA18	chr4:52917498-52963458	-30.5
458	ENST00000432707	RP11-162K11.4	chr10:95868874-95880864	-30.4
459	ENST00000321826	P2RY11	chr19:10222215-10226048	-30.4
460	ENST00000502798	SV2C	chr5:75378998-75625904	-30.4
461	ENST00000416909	CLDN10-AS1	chr13:96131699-96186164	-30.4
462	ENST00000380600	TCEANC	chrX:13673415-13683528	-30.4
463	ENST00000438371	RP5-940F7.2	chr1:236105854-236107105	-30.4
464	ENST00000550078	ZBED6	chr1:203765438-203769686	-30.4
465	ENST00000526355	GUCY1A2	chr11:106544739-106889250	-30.4
466	ENST00000520443	CTC-329D1.3	chr5:139728070-139737379	-30.4
467	ENST00000361905	TEAD1	chr11:12695970-12966298	-30.4
468	ENST00000400385	AP001053.11	chr21:45225640-45232448	-30.4
469	ENST00000375458	COBLL1	chr2:165536699-165697928	-30.4
470	ENST00000605277	CTD-2012K14.6	chr16:67583118-67597861	-30.4
471	ENST00000380707	SMN1	chr5:70220858-70248839	-30.4
472	ENST00000349945	NFAT5	chr16:69598998-69738553	-30.4
473	ENST00000587240	RP11-333J10.3	chr17:35355898-35357333	-30.4
474	ENST00000454673	AC009236.1	chr2:45414310-45419424	-30.4
475	ENST00000489711	SLC15A2	chr3:121612937-121662949	-30.4
476	ENST00000262158	SMAD7	chr18:46446224-46477081	-30.3
477	ENST00000256858	KIAA1468	chr18:59854492-59974345	-30.3
478	ENST00000494488	SEPT7	chr7:35871701-35944915	-30.3
479	ENST00000374314	GPRIN2	chr10:46997927-47005643	-30.3
480	ENST00000329255	ALX4	chr11:44281995-44331716	-30.3
481	ENST00000512825	SLC52A1	chr17:4935899-4955304	-30.3
482	ENST00000524613	RP11-396O20.2	chr11:15723510-15780444	-30.3
483	ENST00000307428	PARM1	chr4:75858327-75975323	-30.3
484	ENST00000563101	CTD-2165H16.4	chr5:14661918-14664713	-30.3
485	ENST00000509894	TTK	chr6:80713605-80752244	-30.3
486	ENST00000380172	MTAP	chr9:21802543-21867077	-30.3
487	ENST00000216832	PNN	chr14:39644418-39652422	-30.3
488	ENST00000524808	RP11-661A12.12	chr8:144714242-144715926	-30.3
489	ENST00000366577	MTR	chr1:236958611-237067281	-30.3
490	ENST00000265080	RASGRF2	chr5:80256492-80525975	-30.3
491	ENST00000394023	SMARCC2	chr12:56556768-56583351	-30.3
492	ENST00000540399	RP11-871F6.3	chr12:17662288-17742926	-30.3
493	ENST00000378505	RPGR	chrX:38143663-38186797	-30.3
494	ENST00000493030	TRIM11	chr1:228581375-228593605	-30.3
495	ENST00000330560	CDCA2	chr8:25316514-25365436	-30.2
496	ENST00000527748	GPR61	chr1:110082495-110089882	-30.2
497	ENST00000552785	RP11-753H16.5	chr12:54747577-54860769	-30.2
498	ENST00000283646	RPIA	chr2:88991163-89050452	-30.2
499	ENST00000606645	RP3-395M20.12	chr1:2477905-2478899	-30.2
500	ENST00000420770	PAX7	chr1:18958016-19075360	-30.2
501	ENST00000234827	TCEANC2	chr1:54519275-54565416	-30.2
502	ENST00000427093	DNMBP-AS1	chr10:101686768-101689595	-30.2
503	ENST00000576738	RP11-353N14.5	chr17:77889052-77900524	-30.2
504	ENST00000375780	CLIC1	chr6:31698359-31705095	-30.2
505	ENST00000606761	RP11-428J1.5	chr6:5030207-5043683	-30.2
506	ENST00000508881	RP11-332J15.1	chr5:6795994-6826841	-30.2
507	ENST00000564950	SLX1B-SULT1A4	chr16:29466413-29476283	-30.2
508	ENST00000561824	SLX1A-SULT1A3	chr16:30205767-30215627	-30.2
509	ENST00000568997	SLX1A-SULT1A3	chr16:30205214-30215631	-30.2
510	ENST00000565342	SLX1A-SULT1A3	chr16:30205755-30215627	-30.2
511	ENST00000567520	SLX1A-SULT1A3	chr16:30205821-30215631	-30.2
512	ENST00000606154	RP1-79C4.4	chr1:170636523-170638566	-30.2
513	ENST00000419823	CYB5RL	chr1:54638032-54662167	-30.2
514	ENST00000437837	AC012363.13	chr2:121076584-121083874	-30.2
515	ENST00000357464	PAPD5	chr16:50187780-50269221	-30.2
516	ENST00000593303	AC135983.2	chr15:32774823-32780287	-30.2
517	ENST00000218008	ATP1B4	chrX:119495968-119516226	-30.1
518	ENST00000423676	LGALS9B	chr17:20352709-20370847	-30.1
519	ENST00000264033	CBL	chr11:119076753-119178859	-30.1
520	ENST00000457542	MAPKBP1	chr15:42066633-42120053	-30.1
521	ENST00000606512	RP11-26J3.3	chr8:80868701-80869616	-30.1
522	ENST00000450864	RP11-311H10.4	chr9:33402856-33409946	-30.1
523	ENST00000401000	RPRD2	chr1:150337127-150449042	-30.1
524	ENST00000316423	UGDH	chr4:39500376-39529238	-30.1
525	ENST00000343218	DPYSL3	chr5:146770376-146889619	-30.1
526	ENST00000432196	KBTBD13	chr15:65369155-65372276	-30.1
527	ENST00000375712	KIF3B	chr20:30865468-30922814	-30.1
528	ENST00000388968	HSPD1	chr2:198351306-198364771	-30.1
529	ENST00000356699	SPATA31A3	chr9:40700292-40706537	-30.1
530	ENST00000377509	SPATA31A4	chr9:41321108-41327364	-30.1
531	ENST00000377621	SPATA31A5	chr9:41500680-41506925	-30.1
532	ENST00000355045	SPATA31A7	chr9:65503364-65509610	-30.1
533	ENST00000531479	RP11-304C12.3	chr11:6384043-6386497	-30.1
534	ENST00000532430	RP11-304C12.3	chr11:6384030-6386492	-30.1
535	ENST00000553202	RP11-350F4.2	chr12:44112797-44117803	-30.1
536	ENST00000527847	RP11-494M8.4	chr11:7872299-7927502	-30.1
537	ENST00000606227	RP11-428J1.4	chr6:5031991-5054657	-30.1
538	ENST00000609475	CTA-390C10.10	chr22:25872186-25875938	-30.1
539	ENST00000373409	UGT1A4	chr2:234627425-234681945	-30.1
540	ENST00000373414	UGT1A5	chr2:234621639-234681945	-30.1
541	ENST00000303694	CHST11	chr12:104850752-105155792	-30.1
542	ENST00000409644	WDR81	chr17:1628255-1641886	-30.1
543	ENST00000303545	RNF139	chr8:125486980-125500155	-30.1
544	ENST00000544865	SMG6	chr17:1963134-2206813	-30.1
545	ENST00000541323	PDGFRL	chr8:17433943-17500642	-30.1
546	ENST00000518942	RP11-110G21.1	chr8:52811886-52859165	-30.1
547	ENST00000379526	RP11-352D3.2	chr20:4050800-4055812	-30.1
548	ENST00000521612	RP11-110G21.1	chr8:52812295-52824289	-30.1
549	ENST00000369551	OLFML3	chr1:114522064-114524876	-30
550	ENST00000567527	SNORD116-20	chr15:25332809-25334043	-30
551	ENST00000520357	RP11-110G21.1	chr8:52812276-52825698	-30
552	ENST00000366943	USH2A	chr1:215796237-216596738	-30
553	ENST00000314616	SUPT6H	chr17:26989110-27029697	-30
554	ENST00000396588	AC097662.2	chr2:228110427-228189902	-30
555	ENST00000426528	LL0XNC01-237H1.2	chrX:102139343-102161086	-30
556	ENST00000367942	ATF6	chr1:161736085-161933860	-30
557	ENST00000381163	GYG2	chrX:2746864-2800859	-30
558	ENST00000265433	NBN	chr8:90945565-90996944	-30
559	ENST00000394170	ZKSCAN5	chr7:99102574-99131445	-30
560	ENST00000577684	RP1-37N7.3	chr17:18314474-18317694	-30
561	ENST00000263708	PTPN4	chr2:120517208-120741394	-30
562	ENST00000395499	AGPAT1	chr6:32135990-32144857	-30
563	ENST00000596691	LRRC3DN	chr21:45879815-45882078	-30
564	ENST00000548198	DTX3	chr12:57998608-58003586	-30
565	ENST00000590504	RP1-212G6.7	chrX:47518253-47519776	-30
566	ENST00000409243	AC023469.1	chr2:151857735-151905288	-30
567	ENST00000302506	CDC25A	chr3:48198637-48229846	-30
568	ENST00000367674	TNR	chr1:175284331-175712906	-30
569	ENST00000394065	KLC2	chr11:66028385-66035330	-30
570	ENST00000457912	SMTNL1	chr11:57308980-57318108	-30
571	ENST00000442253	PAQR8	chr6:52226927-52272575	-30
572	ENST00000302291	LUZP1	chr1:23410524-23504301	-29.9
573	ENST00000263239	DDX18	chr2:118572227-118589955	-29.9
574	ENST00000344138	GRAP2	chr22:40297087-40369725	-29.9
575	ENST00000520727	ZFAT	chr8:135490036-135708797	-29.9
576	ENST00000341552	CCDC108	chr2:219867569-219906245	-29.9
577	ENST00000532038	ARHGAP27	chr17:43471276-43487790	-29.9
578	ENST00000520206	RP11-89M16.1	chr8:129417516-129440162	-29.9
579	ENST00000476907	TUT1	chr11:62342521-62359649	-29.9
580	ENST00000324348	AC025335.1	chr17:7816643-7819271	-29.9
581	ENST00000274938	SCUBE3	chr6:35182197-35220856	-29.9
582	ENST00000368346	ASH1L	chr1:155305060-155532484	-29.9
583	ENST00000570197	RP11-166B2.7	chr16:12070709-12071707	-29.9
584	ENST00000529229	CTD-2523D13.1	chr11:119580631-119584635	-29.9
585	ENST00000251170	SEC14L5	chr16:5008319-5069159	-29.9
586	ENST00000422718	ADIPOQ-AS1	chr3:186569676-186573912	-29.9
587	ENST00000541682	HES7	chr17:8023909-8027402	-29.9
588	ENST00000342595	NYX	chrX:41306688-41334963	-29.9
589	ENST00000252998	RBBP8NL	chr20:60985294-61002589	-29.9
590	ENST00000558699	RP11-182L7.1	chr15:87173498-87174367	-29.9
591	ENST00000607675	RP11-61I13.3	chr6:39849581-39856707	-29.8
592	ENST00000453061	PIGG	chr4:493020-533318	-29.8
593	ENST00000444881	TMBIM1	chr2:219138925-219151572	-29.8
594	ENST00000328759	C19orf68	chr19:48673950-48700877	-29.8
595	ENST00000345093	RNF41	chr12:56598286-56615705	-29.8
596	ENST00000468219	AC003003.5	chr16:19316204-19322269	-29.8
597	ENST00000243077	LRP1	chr12:57522283-57607134	-29.8
598	ENST00000328111	DNMT3B	chr20:31350192-31397162	-29.8
599	ENST00000506329	RP11-855O10.2	chr11:61355967-61375022	-29.8
600	ENST00000429932	LL0XNC01-237H1.2	chrX:102152510-102160619	-29.8
601	ENST00000235307	C1orf21	chr1:184356193-184598154	-29.8
602	ENST00000372490	RP11-247A12.2	chr9:131939051-131972827	-29.8
603	ENST00000511828	RP11-766F14.2	chr4:100557687-100575805	-29.8
604	ENST00000178638	CA12	chr15:63613578-63674360	-29.8
605	ENST00000372771	RLF	chr1:40627046-40706593	-29.8
606	ENST00000394196	CHD2	chr15:93443059-93571237	-29.8
607	ENST00000266088	SLC5A1	chr22:32439020-32509016	-29.8
608	ENST00000562861	RP11-297M9.2	chr16:9847273-9851895	-29.8
609	ENST00000444717	RP4-614O4.11	chr20:33855689-33867846	-29.8
610	ENST00000456601	AC096574.4	chr2:239140326-239164274	-29.8
611	ENST00000280527	CRIM1	chr2:36583070-36778278	-29.7
612	ENST00000407991	CHRNA2	chr8:27317280-27336813	-29.7
613	ENST00000297183	ANKHD1	chr5:139781430-139929163	-29.7
614	ENST00000532219	ANKHD1-EIF4EBP3	chr5:139781494-139929154	-29.7
615	ENST00000399249	MYBPC3	chr11:47352958-47374253	-29.7
616	ENST00000209884	KLHL20	chr1:173684124-173755840	-29.7
617	ENST00000429679	GS1-259H13.2	chr7:99195909-99203182	-29.7
618	ENST00000569872	RP11-178L8.5	chr16:87300865-87326044	-29.7
619	ENST00000327946	GRID1	chr10:87359313-88126235	-29.7
620	ENST00000327628	TRAK1	chr3:42132563-42267260	-29.7
621	ENST00000412643	RP6-109B7.4	chr22:46463237-46465771	-29.7
622	ENST00000538407	RP11-554A11.6	chr11:68779900-68785915	-29.7
623	ENST00000434646	IGFL2	chr19:46651040-46664546	-29.7
624	ENST00000442673	RP13-15E13.1	chr1:3816969-3833789	-29.7
625	ENST00000439488	RP13-15E13.1	chr1:3816981-3832011	-29.7
626	ENST00000459639	U2AF1	chr21:44513067-44525362	-29.7
627	ENST00000268989	SGSM2	chr17:2240807-2284344	-29.7
628	ENST00000450834	ZEB1-AS1	chr10:31596647-31607964	-29.7
629	ENST00000608023	C1orf132	chr1:207974864-208042495	-29.7
630	ENST00000593408	AC159540.1	chr2:98081852-98089148	-29.7
631	ENST00000545511	AACS	chr12:125604405-125627873	-29.7
632	ENST00000299413	TRIM44	chr11:35684354-35829775	-29.7
633	ENST00000349456	CCDC104	chr2:55746791-55773015	-29.7
634	ENST00000610146	RP11-336K24.12	chr1:155948591-155952777	-29.7
635	ENST00000381318	ITSN1	chr21:35014765-35272165	-29.7
636	ENST00000394395	TADA2A	chr17:35766966-35839835	-29.7
637	ENST00000353139	ACACA	chr17:35441924-35766871	-29.7
638	ENST00000252711	NDUFA10	chr2:240896790-240964819	-29.7
639	ENST00000517491	AC145110.1	chr8:29605867-29656008	-29.6
640	ENST00000358065	SETMAR	chr3:4344989-4359251	-29.6
641	ENST00000523123	AC145110.1	chr8:29605842-29656006	-29.6
642	ENST00000259400	STX17	chr9:102668916-102732618	-29.6
643	ENST00000558963	RP11-475A13.1	chr15:36731174-36736713	-29.6
644	ENST00000402696	TF	chr3:133464801-133497850	-29.6
645	ENST00000359947	PTPRF	chr1:43996548-44089337	-29.6
646	ENST00000360121	SPN	chr16:29674581-29681811	-29.6
647	ENST00000360184	DYNC1H1	chr14:102430866-102517128	-29.6
648	ENST00000379053	LINC00654	chr20:5476714-5485259	-29.6
649	ENST00000335397	OR9Q1	chr11:57791354-57949088	-29.6
650	ENST00000320743	LRIG3	chr12:59265932-59314303	-29.6
651	ENST00000318160	GREM2	chr1:240652874-240775449	-29.6
652	ENST00000591300	TEX26-AS1	chr13:31505925-31507568	-29.6
653	ENST00000589840	TEX26-AS1	chr13:31504984-31506390	-29.6
654	ENST00000591131	TEX26-AS1	chr13:31505852-31507983	-29.6
655	ENST00000585870	TEX26-AS1	chr13:31456979-31506743	-29.6
656	ENST00000429200	TEX26-AS1	chr13:31505767-31506620	-29.6
657	ENST00000413150	MAP4K4	chr2:102314489-102511149	-29.6
658	ENST00000547327	EGLN3	chr14:34417440-34420287	-29.6
659	ENST00000440481	FAM126A	chr7:22980889-23053749	-29.6
660	ENST00000519560	SLIT3	chr5:168088746-168728133	-29.6
661	ENST00000609130	RP11-1275H24.2	chr7:5465402-5466032	-29.6
662	ENST00000376440	UBAC2	chr13:99853164-100038681	-29.6
663	ENST00000550634	RP11-272K23.3	chr12:80977463-80987480	-29.6
664	ENST00000445060	ANKRD66	chr6:46721484-46726161	-29.5
665	ENST00000599889	CTD-2619J13.3	chr19:58873952-58877958	-29.5
666	ENST00000536889	BEX2	chrX:102564283-102565883	-29.5
667	ENST00000361921	DIO1	chr1:54359861-54376759	-29.5
668	ENST00000400324	DIAPH3	chr13:60239718-60738121	-29.5
669	ENST00000356128	TRAPPC3L	chr6:116816153-116833506	-29.5
670	ENST00000393408	CBX1	chr17:46147415-46178560	-29.5
671	ENST00000318607	PABPC1	chr8:101715145-101734940	-29.5
672	ENST00000523554	KB-173C10.1	chr8:101441063-101442896	-29.5
673	ENST00000431459	RP3-436N22.3	chr1:173524391-173581911	-29.5
674	ENST00000389378	TNIP1	chr5:150409507-150460997	-29.5
675	ENST00000552364	RP11-641A6.2	chr12:53003636-53009089	-29.5
676	ENST00000379640	AC005863.1	chr17:14670901-14683520	-29.5
677	ENST00000263846	SYT7	chr11:61282786-61348620	-29.5
678	ENST00000393239	PLXND1	chr3:129274019-129325661	-29.5
679	ENST00000377001	RUFY1	chr5:178977572-179037019	-29.5
680	ENST00000372097	GTF3C5	chr9:135906077-135933888	-29.4
681	ENST00000405508	TOX4	chr14:21944915-21967319	-29.4
682	ENST00000412084	AC091814.2	chr12:10089179-10096094	-29.4
683	ENST00000605007	RP11-274B21.9	chr7:128330506-128331771	-29.4
684	ENST00000380542	NAP1L4	chr11:2965668-3013607	-29.4
685	ENST00000537554	CNR1	chr6:88849584-88860882	-29.4
686	ENST00000455071	RP11-30P6.6	chr6:86096938-86099904	-29.4
687	ENST00000360468	MAN2A2	chr15:91447421-91465814	-29.4
688	ENST00000261745	NAA25	chr12:112464501-112546826	-29.4
689	ENST00000443632	HIC2	chr22:21796750-21805752	-29.4
690	ENST00000326446	ARL6IP6	chr2:153574429-153617767	-29.4
691	ENST00000237596	PKD2	chr4:88928821-88998929	-29.4
692	ENST00000395065	NXF3	chrX:102330739-102348053	-29.4
693	ENST00000544925	RP11-64D24.2	chr11:114081339-114227293	-29.4
694	ENST00000443185	ZNF516	chr18:74069645-74207146	-29.4
695	ENST00000351008	SPATA16	chr3:172607149-172859058	-29.4
696	ENST00000455716	AC013727.1	chr2:104473429-104496667	-29.4
697	ENST00000376734	TRIM31	chr6:30070675-30080883	-29.4
698	ENST00000340067	KCTD21	chr11:77882296-77899868	-29.3
699	ENST00000537469	IQCC	chr1:32671237-32674288	-29.3
700	ENST00000309863	GCC2	chr2:109065018-109125854	-29.3
701	ENST00000395348	SLC16A9	chr10:61410524-61469837	-29.3
702	ENST00000263054	SORCS1	chr10:108333422-108924292	-29.3
703	ENST00000393590	P2RY6	chr11:72983248-73009662	-29.3
704	ENST00000040584	HOXC8	chr12:54402833-54407570	-29.3
705	ENST00000595101	USE1	chr19:17326198-17329635	-29.3
706	ENST00000541162	RP11-434C1.1	chr12:11709901-11743303	-29.3
707	ENST00000247026	NSRP1	chr17:28443800-28513493	-29.3
708	ENST00000374618	ZNF33A	chr10:38299579-38348991	-29.3
709	ENST00000392225	LGI4	chr19:35615418-35626104	-29.3
710	ENST00000312358	SPEG	chr2:220299569-220358354	-29.3
711	ENST00000370728	LPHN2	chr1:81771852-82458106	-29.3
712	ENST00000609602	LINC00896	chr22:20193921-20196047	-29.3
713	ENST00000423736	LINC00896	chr22:20194101-20194706	-29.3
714	ENST00000436570	LINC00238	chr14:66963402-66965271	-29.3
715	ENST00000393934	PLCXD2	chr3:111393524-111565294	-29.3
716	ENST00000427954	ACSF2	chr17:48503581-48552198	-29.3
717	ENST00000264501	KIAA1109	chr4:123073489-123283907	-29.3
718	ENST00000463275	HCG9	chr6:29945245-29945494	-29.3
719	ENST00000348159	MEF2D	chr1:156433520-156470620	-29.3
720	ENST00000543163	HPD	chr12:122277437-122301502	-29.3
721	ENST00000543610	C16orf93	chr16:30768789-30774031	-29.3
722	ENST00000369701	SORCS3	chr10:106400860-107024993	-29.3
723	ENST00000576745	RP11-388M20.9	chr16:31237282-31238481	-29.3
724	ENST00000564121	RP11-521O16.2	chr2:127782788-127787262	-29.3
725	ENST00000414423	WDR26	chr1:224572846-224622001	-29.3
726	ENST00000393795	PSMC3IP	chr17:40724334-40729813	-29.3
727	ENST00000354280	EPPIN	chr20:44169266-44176063	-29.3
728	ENST00000504988	EPPIN-WFDC6	chr20:44165626-44176065	-29.3
729	ENST00000262150	CDH19	chr18:64168321-64271371	-29.3
730	ENST00000256649	TRIM45	chr1:117653683-117664350	-29.3
731	ENST00000608382	ZBTB25	chr14:64944770-64970563	-29.3
732	ENST00000311880	C17orf66	chr17:34181956-34195895	-29.2
733	ENST00000360700	ZNF711	chrX:84499772-84528368	-29.2
734	ENST00000324324	MYEF2	chr15:48431626-48470714	-29.2
735	ENST00000356387	ORAI2	chr7:102073997-102097268	-29.2
736	ENST00000361318	PRMT6	chr1:107599268-107601905	-29.2
737	ENST00000474711	RP11-119D18.1	chr3:110246330-110248429	-29.2
738	ENST00000257181	PRPF38A	chr1:52870237-52886511	-29.2
739	ENST00000448108	TAF1D	chr11:93468734-93475111	-29.2
740	ENST00000271417	ILDR2	chr1:166882444-166944561	-29.2
741	ENST00000514199	SLC35A4	chr5:139944477-139948685	-29.2
742	ENST00000293275	CCL16	chr17:34303536-34308532	-29.2
743	ENST00000221327	ZNF180	chr19:44979855-45004574	-29.2
744	ENST00000375471	PADI1	chr1:17531622-17572500	-29.2
745	ENST00000256079	IPO8	chr12:30781923-30848920	-29.2
746	ENST00000589379	CTD-2369P2.8	chr19:10396478-10399695	-29.2
747	ENST00000295824	EFHB	chr3:19920965-19975672	-29.2
748	ENST00000309955	CFLAR	chr2:201980828-202041410	-29.2
749	ENST00000355292	NR3C2	chr4:148999917-149363672	-29.2
750	ENST00000453753	RP11-225H22.5	chr10:105239361-105277150	-29.2
751	ENST00000559488	ITGB3	chr17:45331213-45389182	-29.2
752	ENST00000271277	CTTNBP2NL	chr1:112938804-113003786	-29.2
753	ENST00000367414	CFHR5	chr1:196946668-196978804	-29.2
754	ENST00000521463	NRG1-IT1	chr8:31883736-31957281	-29.2
755	ENST00000605698	TMCC1-AS1	chr3:129612726-129624704	-29.2
756	ENST00000325874	RAB11FIP4	chr17:29718643-29865236	-29.2
757	ENST00000372391	DLG5	chr10:79550550-79686284	-29.2
758	ENST00000397688	CMKLR1	chr12:108681822-108733094	-29.1
759	ENST00000607593	LINC00551	chr13:107270159-107283707	-29.1
760	ENST00000430092	DNAH14	chr1:225117357-225586996	-29.1
761	ENST00000230124	FIG4	chr6:110012516-110146631	-29.1
762	ENST00000574716	RP11-515O17.2	chr17:53348866-53351014	-29.1
763	ENST00000564748	RP11-102M11.2	chr3:136471473-136474622	-29.1
764	ENST00000398246	LONRF1	chr8:12579404-12612999	-29.1
765	ENST00000392869	GTDC1	chr2:144695636-144993307	-29.1
766	ENST00000370196	TLX1	chr10:102889258-102897545	-29.1
767	ENST00000434603	MAP6	chr11:75313906-75379479	-29.1
768	ENST00000594142	AC004447.2	chr19:19101703-19104419	-29.1
769	ENST00000381894	TMEM74B	chr20:1161206-1165117	-29.1
770	ENST00000369278	UFL1	chr6:96969685-97003152	-29.1
771	ENST00000410053	CWC22	chr2:180809604-180871780	-29.1
772	ENST00000421703	SMG7-AS1	chr1:183430010-183440881	-29.1
773	ENST00000606197	CASC15	chr6:22146884-22197448	-29.1
774	ENST00000579599	MAPT-AS1	chr17:43921241-43972879	-29.1
775	ENST00000579244	MAPT-AS1	chr17:43921018-43972966	-29.1
776	ENST00000371639	RP11-290F20.1	chr20:48909258-48931459	-29.1
777	ENST00000398675	GXYLT1	chr12:42475648-42538681	-29.1
778	ENST00000434772	ZNF223	chr19:44556163-44572144	-29.1
779	ENST00000409444	TMEM237	chr2:202484908-202507667	-29.1
780	ENST00000595604	AL118506.1	chr20:62585008-62585495	-29.1
781	ENST00000455833	IFFO2	chr1:19230776-19283180	-29.1
782	ENST00000579794	ADCYAP1	chr18:905111-912173	-29.1
783	ENST00000001008	FKBP4	chr12:2904120-2913124	-29.1
784	ENST00000216479	AHSA1	chr14:77924374-77935817	-29.1
785	ENST00000523176	AC012613.2	chr5:148596087-148656368	-29.1
786	ENST00000389232	RYR3	chr15:33603178-34158303	-29
787	ENST00000458004	RP11-416N4.1	chr20:10160884-10166423	-29
788	ENST00000538976	DAAM2	chr6:39760795-39872648	-29
789	ENST00000373312	FAM129B	chr9:130267623-130331367	-29
790	ENST00000416989	RP11-493K23.1	chrX:72218228-72222695	-29
791	ENST00000454388	RP11-493K23.4	chrX:72300007-72304474	-29
792	ENST00000608477	RP11-212P7.2	chr7:128164071-128171123	-29
793	ENST00000334344	ARID2	chr12:46123449-46301823	-29
794	ENST00000253048	ZC3H4	chr19:47567445-47617009	-29
795	ENST00000370658	LGSN	chr6:63985857-64029882	-29
796	ENST00000295379	BMP10	chr2:69092614-69098649	-29
797	ENST00000260364	NOX5	chr15:69222865-69355083	-29
798	ENST00000307792	SEMA3E	chr7:82993223-83278326	-29
799	ENST00000267116	ANKRD52	chr12:56631592-56652175	-29
800	ENST00000317676	DEFB124	chr20:30053310-30060816	-29
801	ENST00000368599	FAM26E	chr6:116832810-116845955	-29
802	ENST00000423515	RP11-158D2.2	chr9:86678359-86709492	-29
803	ENST00000547992	TSPAN31	chr12:58138807-58143994	-29
804	ENST00000380629	BNIP3L	chr8:26240415-26270645	-29
805	ENST00000415174	AC098823.3	chr2:231555637-231565244	-29
806	ENST00000237380	MED28	chr4:17616255-17635728	-29
807	ENST00000509834	RP11-420A23.1	chr4:129214089-129396151	-29
808	ENST00000266659	GLIPR1	chr12:75874461-75897633	-29
809	ENST00000462107	TFR2	chr7:100218044-100240344	-29
810	ENST00000455699	RP11-80H5.7	chr10:91454053-91457685	-29
811	ENST00000450893	AC007278.3	chr2:103055174-103056935	-29
812	ENST00000399215	SETD4	chr21:37406840-37432559	-29
813	ENST00000502071	RP11-632K5.3	chr11:74022408-74035750	-29
814	ENST00000431679	GS1-259H13.2	chr7:99195690-99208436	-29
815	ENST00000413580	PHOSPHO1	chr17:47300733-47308128	-28.9
816	ENST00000594797	PET100	chr19:7694624-7696842	-28.9
817	ENST00000244221	PAIP2B	chr2:71409870-71454213	-28.9
818	ENST00000412163	RP1-171K16.5	chrX:140713995-140714863	-28.9
819	ENST00000557246	RP11-624J12.1	chr14:56981050-57018027	-28.9
820	ENST00000330148	FAM87A	chr8:325932-333174	-28.9
821	ENST00000457325	AF064860.7	chr21:41099683-41102607	-28.9
822	ENST00000330899	DNAJA1	chr9:33025210-33039905	-28.9
823	ENST00000451169	DHX40	chr17:57642972-57685702	-28.9
824	ENST00000301258	PSCA	chr8:143761875-143764142	-28.9
825	ENST00000472745	TCEAL4	chrX:102840462-102842622	-28.9
826	ENST00000564831	APOBR	chr16:28505971-28510291	-28.9
827	ENST00000448824	XX-C2158C12.1	chr6:171004402-171006038	-28.9
828	ENST00000546821	RP11-70F11.8	chr12:50305737-50320122	-28.9
829	ENST00000541363	HMGA2	chr12:66218679-66352634	-28.8
830	ENST00000383233	TMEM241	chr18:20875982-21017869	-28.8
831	ENST00000538404	LAMTOR1	chr11:71808395-71814282	-28.8
832	ENST00000330258	AMER1	chrX:63404998-63425624	-28.8
833	ENST00000328333	COL7A1	chr3:48601507-48632700	-28.8
834	ENST00000430451	SYT16	chr14:62462542-62568424	-28.8
835	ENST00000450471	CDK15	chr2:202671303-202760273	-28.8
836	ENST00000435157	RP11-344B5.3	chr9:132021342-132023860	-28.8
837	ENST00000361079	PRAMEF7	chr1:12976451-12980569	-28.8
838	ENST00000357367	PRAMEF8	chr1:13386647-13390765	-28.8
839	ENST00000421176	ZNF284	chr19:44576298-44593766	-28.8
840	ENST00000290573	HK2	chr2:75061109-75120486	-28.8
841	ENST00000329454	C1orf64	chr1:16330732-16335302	-28.8
842	ENST00000561588	RP11-211G23.2	chr11:69186232-69187279	-28.8
843	ENST00000239231	PANK3	chr5:167975501-168006605	-28.8
844	ENST00000437809	GON4L	chr1:155719509-155829191	-28.8
845	ENST00000270001	ZFP14	chr19:36827163-36870101	-28.8
846	ENST00000604070	RP3-368A4.6	chrX:73429812-73433495	-28.8
847	ENST00000375906	GPANK1	chr6:31629007-31634060	-28.8
848	ENST00000301067	KMT2D	chr12:49412759-49449107	-28.8
849	ENST00000424878	APOL3	chr22:36536373-36562225	-28.8
850	ENST00000503242	NREP-AS1	chr5:111305150-111353006	-28.8
851	ENST00000552470	RP11-632B21.1	chr12:91011537-91016599	-28.8
852	ENST00000382346	BST1	chr4:15704720-15734410	-28.7
853	ENST00000607560	RP11-215G15.5	chr5:10654333-10657928	-28.7
854	ENST00000318066	UBE2N	chr12:93800982-93836038	-28.7
855	ENST00000238961	FAM178A	chr10:102672327-102724893	-28.7
856	ENST00000531499	GPR68	chr14:91698877-91720269	-28.7
857	ENST00000313117	SRSF7	chr2:38970742-38978636	-28.7
858	ENST00000321560	PLD6	chr17:17104310-17109629	-28.7
859	ENST00000417079	LINC00426	chr13:30916598-30939898	-28.7
860	ENST00000389840	DNAH17	chr17:76419779-76573476	-28.7
861	ENST00000536776	C21orf62	chr21:34162986-34180028	-28.7
862	ENST00000308488	RSF1	chr11:77371042-77532063	-28.7
863	ENST00000426089	RP11-439E19.3	chr1:246952397-246955687	-28.7
864	ENST00000295830	RPL22L1	chr3:170582665-170588272	-28.7
865	ENST00000479764	OAZ3	chr1:151736055-151743808	-28.7
866	ENST00000356737	FAM180B	chr11:47608199-47610746	-28.7
867	ENST00000562343	RP11-923I11.6	chr12:52211684-52213934	-28.7
868	ENST00000249363	LRRC4	chr7:127667125-127671123	-28.7
869	ENST00000216297	SUPT16H	chr14:21819632-21852425	-28.7
870	ENST00000397184	AP000692.9	chr21:37732929-37734338	-28.7
871	ENST00000405846	GPR12	chr13:27329342-27334922	-28.7
872	ENST00000395715	TRPS1	chr8:116420725-116681228	-28.7
873	ENST00000217429	FAM83D	chr20:37554956-37581703	-28.7
874	ENST00000377219	UIMC1	chr5:176332010-176433443	-28.7
875	ENST00000362057	DFNB31	chr9:117164362-117267250	-28.7
876	ENST00000554403	RP11-66N24.4	chr14:23982559-24013485	-28.6
877	ENST00000558675	RP11-325N19.3	chr15:40213272-40218081	-28.6
878	ENST00000506684	WNT8A	chr5:137419582-137426959	-28.6
879	ENST00000369135	OTUD7B	chr1:149909706-149982625	-28.6
880	ENST00000314992	EXD1	chr15:41474924-41522895	-28.6
881	ENST00000444926	AC114814.4	chr2:235993467-235997230	-28.6
882	ENST00000424321	AC068057.2	chr2:105363097-105372213	-28.6
883	ENST00000421071	AC068057.2	chr2:105365843-105371333	-28.6
884	ENST00000402182	APOBEC3B	chr22:39378405-39388809	-28.6
885	ENST00000451424	PINK1-AS	chr1:20969151-20978686	-28.6
886	ENST00000254190	CHSY1	chr15:101715929-101792137	-28.6
887	ENST00000457628	LINC01053	chr13:25755580-25763898	-28.6
888	ENST00000376770	FBXO44	chr1:11714915-11723384	-28.6
889	ENST00000558170	ZEB2	chr2:145141649-145278621	-28.6
890	ENST00000367504	TRMT1L	chr1:185087221-185126116	-28.6
891	ENST00000361681	MT-ND6	chrM:14150-14673	-28.6
892	ENST00000437033	ADH7	chr4:100333419-100356894	-28.6
893	ENST00000409262	TET3	chr2:74273451-74335303	-28.6
894	ENST00000448120	TULP3	chr12:3000064-3050306	-28.6
895	ENST00000609881	GS1-279B7.2	chr1:185286912-185287662	-28.6
896	ENST00000393772	FBXL13	chr7:102453309-102715015	-28.6
897	ENST00000324106	CD28	chr2:204571272-204603635	-28.6
898	ENST00000595618	MYO9B	chr19:17186592-17324104	-28.6
899	ENST00000449175	MIR600HG	chr9:125871774-125877756	-28.6
900	ENST00000423777	ATF5	chr19:50432401-50437192	-28.6
901	ENST00000311352	OR52W1	chr11:6220377-6221489	-28.6
902	ENST00000373191	AGO3	chr1:36396680-36538101	-28.6
903	ENST00000594203	LINC00917	chr16:86365451-86379250	-28.6
904	ENST00000600892	LINC00917	chr16:86365451-86371162	-28.6
905	ENST00000601556	LINC00917	chr16:86365457-86379285	-28.6
906	ENST00000567082	RP11-673E11.2	chr11:125970401-125972308	-28.6
907	ENST00000318881	SYT9	chr11:7273182-7490273	-28.5
908	ENST00000411529	HNRNPA3	chr2:178077478-178088686	-28.5
909	ENST00000336314	LARP1	chr5:154092463-154197167	-28.5
910	ENST00000605929	RP11-192P3.4	chr10:31476813-31550839	-28.5
911	ENST00000422464	TPO	chr2:1437245-1547483	-28.5
912	ENST00000439819	DICER1-AS1	chr14:95624016-95646262	-28.5
913	ENST00000435343	DICER1-AS1	chr14:95624098-95646262	-28.5
914	ENST00000336356	LRAT	chr4:155665124-155674270	-28.5
915	ENST00000381165	MIS12	chr17:5390248-5394134	-28.5
916	ENST00000308394	CASP3	chr4:185548851-185570629	-28.5
917	ENST00000299295	CHODL	chr21:19617151-19639690	-28.5
918	ENST00000430025	RP1-269M15.3	chr20:41818863-41830011	-28.5
919	ENST00000232165	UBE3A	chr15:25582382-25684128	-28.5
920	ENST00000219905	MGA	chr15:41952611-42062141	-28.5
921	ENST00000357447	FRMD4A	chr10:13685713-14372883	-28.5
922	ENST00000309446	KLF7	chr2:207938862-208030669	-28.5
923	ENST00000368702	S100A14	chr1:153586732-153589462	-28.5
924	ENST00000425394	PAN2	chr12:56710008-56727533	-28.5
925	ENST00000378460	NUP160	chr11:47799640-47870019	-28.5
926	ENST00000218200	FMR1	chrX:146993470-147032632	-28.5
927	ENST00000250340	CLEC11A	chr19:51226587-51228974	-28.5
928	ENST00000348943	HNRNPM	chr19:8509652-8553998	-28.5
929	ENST00000550268	RP1-78O14.1	chr12:79786698-79849240	-28.5
930	ENST00000553165	RP1-78O14.1	chr12:79787453-79897142	-28.5
931	ENST00000564448	CNGB1	chr16:57917504-58005016	-28.5
932	ENST00000360187	ZNF605	chr12:133498020-133532892	-28.5
933	ENST00000373265	CDK9	chr9:130548078-130553052	-28.5
934	ENST00000268624	ADAD2	chr16:84224745-84230772	-28.5
935	ENST00000570896	TNK1	chr17:7283854-7293093	-28.5
936	ENST00000005178	PDK4	chr7:95212812-95225803	-28.5
937	ENST00000470495	HOXB3	chr17:46626233-46631284	-28.5
938	ENST00000261537	MIB1	chr18:19321282-19450918	-28.5
939	ENST00000317483	RAB23	chr6:57053608-57087078	-28.4
940	ENST00000523232	RP11-431D12.1	chr8:137501692-137542119	-28.4
941	ENST00000326724	AATK	chr17:79091096-79139817	-28.4
942	ENST00000609389	CTB-113D17.1	chr7:29019584-29052983	-28.4
943	ENST00000502492	SNF8	chr17:47006679-47022479	-28.4
944	ENST00000375267	UBR4	chr1:19401001-19536746	-28.4
945	ENST00000311575	FGFBP3	chr10:93666347-93669240	-28.4
946	ENST00000559672	RP11-108K3.2	chr15:51608039-51614193	-28.4
947	ENST00000378688	HTR2A	chr13:47405686-47470173	-28.4
948	ENST00000357736	MAFG	chr17:79876147-79885590	-28.4
949	ENST00000270649	ZNF614	chr19:52516579-52531823	-28.4
950	ENST00000329321	GPR39	chr2:133174148-133404132	-28.4
951	ENST00000369795	STRIP1	chr1:110577239-110597263	-28.4
952	ENST00000569962	U82695.10	chrX:152689211-152691934	-28.4
953	ENST00000378711	C2orf91	chr2:42162509-42180943	-28.4
954	ENST00000222462	WNT16	chr7:120969058-120981158	-28.4
955	ENST00000457842	ZBTB47	chr3:42695177-42709072	-28.4
956	ENST00000452357	OAS1	chr12:113344656-113356267	-28.4
957	ENST00000551589	MYL6	chr12:56552154-56555082	-28.4
958	ENST00000380095	KRTAP10-10	chr21:46057274-46058370	-28.4
959	ENST00000263092	METTL16	chr17:2319371-2415180	-28.4
960	ENST00000440001	TRAF3IP2-AS1	chr6:111804869-111824814	-28.4
961	ENST00000420651	TRAF3IP2-AS1	chr6:111804762-111824714	-28.4
962	ENST00000525151	TRAF3IP2-AS1	chr6:111804720-111824811	-28.4
963	ENST00000367328	PLEKHG1	chr6:150921000-151164799	-28.4
964	ENST00000428118	LA16c-2F2.8	chr22:16373082-16377055	-28.4
965	ENST00000551144	RP11-244H18.3	chr14:20105464-20109540	-28.4
966	ENST00000505627	RP11-280G9.1	chr8:62671654-62678528	-28.4
967	ENST00000348513	SMARCE1	chr17:38781215-38804760	-28.4
968	ENST00000584382	RP11-142O6.1	chr17:29460201-29465536	-28.4
969	ENST00000309859	GGA2	chr16:23474864-23521815	-28.4
970	ENST00000578035	RP11-94B19.6	chr18:73885260-73889693	-28.3
971	ENST00000262305	RAB11FIP3	chr16:475620-573011	-28.3
972	ENST00000262198	ADNP2	chr18:77866916-77898234	-28.3
973	ENST00000361924	GOLGA4	chr3:37284669-37408242	-28.3
974	ENST00000298298	C10orf25	chr10:45493147-45496336	-28.3
975	ENST00000281834	TNFSF4	chr1:173152875-173176452	-28.3
976	ENST00000360461	PLEKHG4	chr16:67311414-67323382	-28.3
977	ENST00000268483	TXNL4B	chr16:72118753-72127550	-28.3
978	ENST00000535113	FAM227A	chr22:38974126-39052634	-28.3
979	ENST00000289269	PCDHAC2	chr5:140345821-140391936	-28.3
980	ENST00000231188	GRM6	chr5:178405329-178422124	-28.3
981	ENST00000427303	RP11-445H22.4	chr20:43340504-43374662	-28.3
982	ENST00000300571	GPRC5B	chr16:19868617-19896239	-28.3
983	ENST00000569860	RP11-333O1.1	chr2:12855542-12856353	-28.3
984	ENST00000203166	HAUS5	chr19:36103673-36116251	-28.3
985	ENST00000397056	HRH1	chr3:11294386-11305243	-28.3
986	ENST00000480687	GMPPB	chr3:49754278-49761384	-28.3
987	ENST00000535833	AMIGO3	chr3:49754278-49761349	-28.3
988	ENST00000304534	RASSF5	chr1:206730494-206762599	-28.3
989	ENST00000265866	HNRNPH3	chr10:70091833-70102944	-28.3
990	ENST00000322810	PLEC	chr8:144989322-145025044	-28.3
991	ENST00000218343	PHF16	chrX:46771869-46920640	-28.3
992	ENST00000310775	FANCI	chr15:89787199-89860360	-28.3
993	ENST00000558584	RP11-69H14.6	chr15:22278032-22290485	-28.3
994	ENST00000426012	RP1-122P22.2	chr20:19780218-19790319	-28.3
995	ENST00000412571	RP1-122P22.2	chr20:19738793-19789926	-28.3
996	ENST00000435367	RP11-475D12.2	chr10:87192620-87208718	-28.3
997	ENST00000414504	ATXN8OS	chr13:70681346-70713561	-28.3
998	ENST00000313961	RGS5	chr1:163112095-163172903	-28.3
999	ENST00000338343	FBXL19	chr16:30935419-30960104	-28.3
1000	ENST00000366929	TGFB2	chr1:218519578-218617961	-28.3
1001	ENST00000400191	EPHB2	chr1:23037459-23241818	-28.3
1002	ENST00000607877	RP11-440L14.4	chr4:750811-751528	-28.3
1003	ENST00000475488	SSPO	chr7:149483309-149496170	-28.3
1004	ENST00000432994	RP5-1063M23.2	chr12:3427885-3434509	-28.3
1005	ENST00000334256	KPNA4	chr3:160212784-160283376	-28.3
1006	ENST00000587834	SEC11C	chr18:56806710-56826068	-28.3
1007	ENST00000356215	RP11-366L20.2	chr12:66249728-66275821	-28.3
1008	ENST00000367478	TPR	chr1:186280785-186344457	-28.2
1009	ENST00000301011	ZC3H18	chr16:88636790-88698374	-28.2
1010	ENST00000262441	GLP2R	chr17:9728869-9795419	-28.2
1011	ENST00000444766	INTS2	chr17:59942732-60005377	-28.2
1012	ENST00000577797	RP11-94B19.4	chr18:73971122-73972069	-28.2
1013	ENST00000383329	HLA-C	chr6:31236527-31239863	-28.2
1014	ENST00000418460	MAP10	chr1:232940644-232946092	-28.2
1015	ENST00000256509	CHL1	chr3:238280-451090	-28.2
1016	ENST00000482090	ZNF700	chr19:12057570-12061588	-28.2
1017	ENST00000599877	CTC-273B12.8	chr19:48983105-48985571	-28.2
1018	ENST00000427476	CYTH2	chr19:48972466-48985571	-28.2
1019	ENST00000448359	AC112229.7	chr2:111132734-111140810	-28.2
1020	ENST00000436665	AC112229.7	chr2:111132716-111142019	-28.2
1021	ENST00000302190	SDC2	chr8:97505580-97624000	-28.2
1022	ENST00000256178	LYVE1	chr11:10578514-10590238	-28.2
1023	ENST00000497424	PANK2	chr20:3869487-3907605	-28.2
1024	ENST00000201647	EPS8L1	chr19:55587270-55599290	-28.2
1025	ENST00000271308	PSMA5	chr1:109941654-109968973	-28.2
1026	ENST00000407192	GET4	chr7:923181-936073	-28.2
1027	ENST00000382002	PRLR	chr5:35055808-35230691	-28.2
1028	ENST00000492960	AC159540.1	chr2:98081084-98091049	-28.2
1029	ENST00000448494	LINC00342	chr2:96472867-96481963	-28.2
1030	ENST00000285930	AKR1B1	chr7:134127103-134143894	-28.2
1031	ENST00000318325	MRPL43	chr10:102737579-102747254	-28.2
1032	ENST00000290158	KPNB1	chr17:45727205-45762871	-28.2
1033	ENST00000550223	RP11-438N16.1	chr12:114183510-114211468	-28.2
1034	ENST00000550905	RP11-438N16.1	chr12:114117265-114211486	-28.2
1035	ENST00000510694	RP11-438N16.1	chr12:114188820-114211444	-28.2
1036	ENST00000602964	MIR143HG	chr5:148786443-148808241	-28.2
1037	ENST00000505254	MIR143HG	chr5:148786442-148808237	-28.2
1038	ENST00000267868	RAD51	chr15:40987359-41024354	-28.2
1039	ENST00000606726	RP11-464F9.21	chr10:75413798-75427786	-28.2
1040	ENST00000412674	RP13-614K11.1	chr1:4000678-4015322	-28.2
1041	ENST00000435093	NDP-AS1	chrX:43808979-43828866	-28.2
1042	ENST00000584219	RP11-466A19.3	chr17:30845972-30858510	-28.2
1043	ENST00000310169	CHRNA9	chr4:40337347-40357234	-28.2
1044	ENST00000338040	FBXO40	chr3:121311967-121349139	-28.2
1045	ENST00000388802	SRRM3	chr7:75831217-75916603	-28.2
1046	ENST00000434752	PROB1	chr5:138727636-138730885	-28.2
1047	ENST00000503004	CLDND1	chr3:98234328-98241358	-28.2
1048	ENST00000381486	GREB1	chr2:11674243-11782914	-28.2
1049	ENST00000547123	RP11-543H12.1	chr12:81488155-81519624	-28.2
1050	ENST00000291536	RSPH1	chr21:43892597-43916464	-28.2
1051	ENST00000439374	CDC42SE1	chr1:151023448-151042801	-28.2
1052	ENST00000233336	TTL	chr2:113239732-113299316	-28.2
1053	ENST00000324472	DPY19L2	chr12:63952694-64062357	-28.2
1054	ENST00000591619	KIAA1328	chr18:34412638-34809848	-28.1
1055	ENST00000597450	AC093391.2	chr2:136757219-136765327	-28.1
1056	ENST00000588701	RP11-936I5.1	chr17:75369901-75373318	-28.1
1057	ENST00000301071	TUBA1A	chr12:49578580-49583107	-28.1
1058	ENST00000593177	CTD-2534I21.9	chr17:43059883-43060140	-28.1
1059	ENST00000465639	SSPO	chr7:149521343-149531068	-28.1
1060	ENST00000311008	SPNS1	chr16:28986097-28995864	-28.1
1061	ENST00000569969	RP11-264B17.3	chr16:28986126-29002096	-28.1
1062	ENST00000521654	RNF217	chr6:125283692-125413779	-28.1
1063	ENST00000260356	THBS1	chr15:39873295-39891667	-28.1
1064	ENST00000359370	FGF1	chr5:141971744-142000907	-28.1
1065	ENST00000371162	MIR4435-1HG	chr2:111994582-111996624	-28.1
1066	ENST00000343067	EPB41	chr1:29213604-29446532	-28.1
1067	ENST00000261667	KPNA3	chr13:50273448-50367057	-28.1
1068	ENST00000382778	IFT88	chr13:21140586-21265501	-28.1
1069	ENST00000350763	TNC	chr9:117782814-117880536	-28.1
1070	ENST00000511190	USP26	chrX:132159055-132231135	-28.1
1071	ENST00000538621	PACSIN1	chr6:34482665-34502998	-28.1
1072	ENST00000370557	ATP11C	chrX:138808506-139015229	-28.1
1073	ENST00000371851	VAV2	chr9:136627017-136857726	-28.1
1074	ENST00000512626	GOLGA8K	chr15:32684984-32695396	-28.1
1075	ENST00000284165	MAX	chr14:65541921-65569206	-28.1
1076	ENST00000344419	IYD	chr6:150690029-150727105	-28.1
1077	ENST00000254657	PER2	chr2:239152680-239197250	-28.1
1078	ENST00000590083	C19orf26	chr19:1228287-1238026	-28.1
1079	ENST00000278903	EI24	chr11:125439299-125454574	-28.1
1080	ENST00000240093	FZD3	chr8:28351774-28431775	-28.1
1081	ENST00000409514	EIF4E2	chr2:233415394-233448352	-28.1
1082	ENST00000432126	KIAA0141	chr5:141303374-141321612	-28
1083	ENST00000219660	AQP8	chr16:25228243-25240261	-28
1084	ENST00000373204	AGO1	chr1:36348811-36395211	-28
1085	ENST00000215631	GADD45B	chr19:2476126-2478257	-28
1086	ENST00000534904	RP11-64D24.4	chr11:114231358-114250767	-28
1087	ENST00000368559	NUP210L	chr1:153965162-154127592	-28
1088	ENST00000225873	PEX12	chr17:33901815-33905648	-28
1089	ENST00000239938	EGR1	chr5:137801180-137805004	-28
1090	ENST00000315073	TRIM41	chr5:180650291-180662809	-28
1091	ENST00000233969	SLC9A2	chr2:103236167-103327777	-28
1092	ENST00000280193	VEGFC	chr4:177604690-177713881	-28
1093	ENST00000216802	PSME2	chr14:24612575-24616430	-28
1094	ENST00000311331	ZNF624	chr17:16524052-16557167	-28
1095	ENST00000454498	CSGALNACT1	chr8:19261673-19460006	-28
1096	ENST00000439070	AC002066.1	chr7:116056172-116105330	-28
1097	ENST00000264639	PSMD3	chr17:38137051-38154213	-28
1098	ENST00000334176	RGS9BP	chr19:33166314-33169206	-28
1099	ENST00000454205	ITCH-AS1	chr20:33029398-33029830	-28
1100	ENST00000569685	CTA-331P3.1	chr6:110799111-110800639	-28
1101	ENST00000514042	CTD-2201I18.1	chr5:79362173-79379477	-28
1102	ENST00000397030	MCF2L	chr13:113622815-113754053	-28
1103	ENST00000367240	PPFIA4	chr1:202995627-203047864	-28
1104	ENST00000441535	FMO2	chr1:171154389-171181822	-28
1105	ENST00000502479	LINC00939	chr12:126443249-126464994	-28
1106	ENST00000606785	LINC00397	chr13:88453482-88455619	-28
1107	ENST00000609800	RP11-284F21.11	chr1:156584535-156585080	-28
1108	ENST00000397517	STK24	chr13:99102456-99229117	-28
1109	ENST00000376148	NFKBIL1	chr6:31515359-31526606	-28
1110	ENST00000481247	BTBD9	chr6:38136228-38607700	-28
1111	ENST00000513405	RP11-469N6.1	chr11:134605491-134633704	-28
1112	ENST00000596434	RP11-531A24.3	chr8:73860422-73862678	-28
1113	ENST00000564832	RP11-531A24.3	chr8:73859386-73862680	-28
1114	ENST00000597502	RP11-383C5.3	chr10:127386099-127395597	-28
1115	ENST00000457710	SARM1	chr17:26698684-26728065	-28
1116	ENST00000543887	AC019294.1	chr15:76030312-76031568	-28
1117	ENST00000599676	CTD-2231E14.8	chr19:16243382-16250631	-28
1118	ENST00000280333	DOCK1	chr10:128593979-129250781	-28
1119	ENST00000008391	TFAP2D	chr6:50681542-50740701	-28
1120	ENST00000506276	AF146191.4	chr4:190701491-190861426	-28
1121	ENST00000609281	RP11-22N19.2	chr7:105925927-105926772	-28
1122	ENST00000450454	TCEA3	chr1:23707555-23751233	-28
1123	ENST00000460843	EHMT1	chr9:140513455-140730576	-28
1124	ENST00000391411	C17orf51	chr17:21431572-21454943	-28
1125	ENST00000592434	TOMM40	chr19:45394489-45406943	-28
1126	ENST00000308191	PDE7B	chr6:136172835-136516712	-28
1127	ENST00000272313	SMEK2	chr2:55774429-55844749	-28
1128	ENST00000442561	LAX1	chr1:203734305-203745245	-28
1129	ENST00000337120	SH2B1	chr16:28874126-28885522	-28
1130	ENST00000554055	RP11-841O20.2	chr14:53107558-53108284	-27.9
1131	ENST00000406875	HIPK2	chr7:139246317-139477517	-27.9
1132	ENST00000416614	NOP14	chr4:2939661-2965112	-27.9
1133	ENST00000292616	LRWD1	chr7:102105377-102113615	-27.9
1134	ENST00000499521	CTB-89H12.4	chr5:148873878-148884233	-27.9
1135	ENST00000442937	LINC00578	chr3:177159710-177469882	-27.9
1136	ENST00000311915	C12orf66	chr12:64580097-64616045	-27.9
1137	ENST00000326853	SULT1C2	chr2:108905096-108926371	-27.9
1138	ENST00000421952	DDN	chr12:49388933-49393092	-27.9
1139	ENST00000514113	RP11-317O24.2	chr5:50225319-50230355	-27.9
1140	ENST00000442697	DNAJB14	chr4:100817406-100867883	-27.9
1141	ENST00000382488	RP11-689P11.2	chr4:8508556-8514337	-27.9
1142	ENST00000288532	COQ5	chr12:120941078-120966985	-27.9
1143	ENST00000273691	ILDR1	chr3:121706171-121741030	-27.9
1144	ENST00000231721	SEMA3G	chr3:52467070-52479043	-27.9
1145	ENST00000251091	SAMD4A	chr14:55034331-55260029	-27.9
1146	ENST00000330198	LMLN	chr3:197687072-197770591	-27.9
1147	ENST00000168148	SPP2	chr2:234959344-234985778	-27.9
1148	ENST00000607455	ZEB1-AS1	chr10:31607288-31607991	-27.9
1149	ENST00000564299	RP11-574O16.1	chr2:217860630-217861213	-27.9
1150	ENST00000382349	ONECUT3	chr19:1752373-1780987	-27.9
1151	ENST00000373218	EIF4EBP2	chr10:72164136-72188374	-27.9
1152	ENST00000379554	INSC	chr11:15133971-15268754	-27.9
1153	ENST00000399084	HLA-DQB1	chr6:32627245-32636160	-27.9
1154	ENST00000508827	RP11-47I22.2	chr14:62023039-62037371	-27.9
1155	ENST00000448643	RP11-479J7.1	chr1:166356965-166421869	-27.9
1156	ENST00000265023	KNG1	chr3:186435121-186461408	-27.9
1157	ENST00000407315	THAP4	chr2:242523821-242576864	-27.9
1158	ENST00000314888	TLN1	chr9:35696946-35732392	-27.9
1159	ENST00000441270	RP1-309F20.3	chr20:57438584-57463847	-27.9
1160	ENST00000499762	A2M-AS1	chr12:9217774-9220651	-27.9
1161	ENST00000285735	RHOC	chr1:113243756-113249749	-27.9
1162	ENST00000543872	SMG8	chr17:57286762-57292600	-27.9
1163	ENST00000396942	ANK1	chr8:41510746-41655140	-27.9
1164	ENST00000302609	ZNF25	chr10:38238501-38265561	-27.9
1165	ENST00000334350	MT1F	chr16:56691607-56693215	-27.9
1166	ENST00000404795	DMRTA2	chr1:50883223-50889172	-27.9
1167	ENST00000318888	ABLIM2	chr4:7967044-8160559	-27.9
1168	ENST00000395474	WDR6	chr3:49044496-49053386	-27.9
1169	ENST00000500538	UBA6-AS1	chr4:68567080-68946670	-27.9
1170	ENST00000297436	DEFA6	chr8:6782216-6783598	-27.9
1171	ENST00000397374	DUSP8	chr11:1575275-1593150	-27.9
1172	ENST00000427824	RP3-467K16.4	chr1:15729476-15735929	-27.9
1173	ENST00000592983	PIGW	chr17:34890870-34894703	-27.9
1174	ENST00000441915	SEMA3B	chr3:50307993-50314601	-27.9
1175	ENSTR0000381401	SLC25A6	chrY:1455046-1461617	-27.9
1176	ENST00000381401	SLC25A6	chrX:1505046-1511617	-27.9
1177	ENST00000374642	C1QA	chr1:22963000-22966101	-27.9
1178	ENST00000371901	CYP4X1	chr1:47489241-47516423	-27.9
1179	ENST00000541008	AE000661.37	chr14:22849970-22901731	-27.9
1180	ENST00000545670	AE000661.37	chr14:22850514-22901731	-27.9
1181	ENST00000511677	RP11-119D9.1	chr11:67653968-67658816	-27.8
1182	ENST00000529069	RP11-119D9.1	chr11:67653949-67661564	-27.8
1183	ENST00000319172	TMEM39A	chr3:119148348-119182529	-27.8
1184	ENST00000396328	WDR72	chr15:53805939-54055075	-27.8
1185	ENST00000375250	ARHGAP12	chr10:32094366-32217742	-27.8
1186	ENST00000396184	PDE1C	chr7:31823119-32111020	-27.8
1187	ENST00000370186	ATP2B3	chrX:152783135-152848397	-27.8
1188	ENST00000381771	CAMKK1	chr17:3763626-3796337	-27.8
1189	ENST00000394329	FAT4	chr4:126237555-126414087	-27.8
1190	ENST00000373713	FABP3	chr1:31838473-31845923	-27.8
1191	ENST00000316981	PLAG1	chr8:57073464-57123838	-27.8
1192	ENST00000300870	ZNF267	chr16:31885080-31928668	-27.8
1193	ENST00000565518	RP11-923I11.3	chr12:52203490-52204384	-27.8
1194	ENST00000504297	CTC-255N20.1	chr5:146559768-146614422	-27.8
1195	ENST00000412585	HLA-B	chr6:31321650-31324964	-27.8
1196	ENST00000324856	ARID1A	chr1:27022525-27108595	-27.8
1197	ENST00000262283	OC90	chr8:133036486-133097902	-27.8
1198	ENST00000002596	HS3ST1	chr4:11394775-11431389	-27.8
1199	ENST00000383463	HMCES	chr3:128997684-129025029	-27.8
1200	ENST00000341119	SLC25A40	chr7:87462884-87505664	-27.8
1201	ENST00000503877	CTD-3179P9.2	chr5:117618271-117620477	-27.8
1202	ENST00000284273	UBASH3B	chr11:122526384-122685181	-27.8
1203	ENST00000367097	TULP4	chr6:158733693-158932860	-27.8
1204	ENST00000373233	CHD6	chr20:40030742-40247133	-27.8
1205	ENST00000556072	RP11-488C13.5	chr14:77248084-77253067	-27.8
1206	ENST00000289104	MRAS	chr3:138066540-138124375	-27.8
1207	ENST00000243349	ACVR1C	chr2:158383280-158485517	-27.8
1208	ENST00000606767	RP11-428J1.5	chr6:5030311-5031359	-27.8
1209	ENST00000588698	MAP3K14-AS1	chr17:43325333-43345496	-27.8
1210	ENST00000592422	MAP3K14-AS1	chr17:43325322-43345760	-27.8
1211	ENST00000590100	MAP3K14-AS1	chr17:43325304-43345997	-27.8
1212	ENST00000591263	MAP3K14-AS1	chr17:43325293-43344857	-27.8
1213	ENST00000585346	MAP3K14-AS1	chr17:43325322-43344833	-27.8
1214	ENST00000585780	MAP3K14-AS1	chr17:43339145-43345426	-27.8
1215	ENST00000588160	MAP3K14-AS1	chr17:43332392-43344857	-27.8
1216	ENST00000586450	MAP3K14-AS1	chr17:43339448-43345838	-27.8
1217	ENST00000585351	MAP3K14-AS1	chr17:43339559-43345630	-27.8
1218	ENST00000588504	MAP3K14-AS1	chr17:43325304-43344955	-27.8
1219	ENST00000333891	PCLO	chr7:82383330-82792246	-27.8
1220	ENST00000563094	CIRH1A	chr16:69166562-69201745	-27.8
1221	ENST00000381269	SLC8A3	chr14:70510935-70655787	-27.8
1222	ENST00000261015	WDR12	chr2:203739506-203776949	-27.8
1223	ENST00000418250	RP11-264C15.2	chr9:119266563-119324572	-27.8
1224	ENST00000366630	SIPA1L2	chr1:232533712-232697304	-27.8
1225	ENST00000566936	DOK4	chr16:57505864-57513717	-27.8
1226	ENST00000370353	PRRG3	chrX:150866780-150874396	-27.8
1227	ENST00000261192	BCAT1	chr12:24964296-25102393	-27.8
1228	ENST00000333027	MTMR3	chr22:30279159-30426855	-27.8
1229	ENST00000509634	ZNF131	chr5:43121701-43176349	-27.8
1230	ENST00000258456	GPR45	chr2:105858201-105859924	-27.8
1231	ENST00000523862	KB-1448A5.1	chr8:97384094-97398876	-27.8
1232	ENST00000420699	ANKRD36	chr2:97779234-97930258	-27.8
1233	ENST00000323380	MTUS2-AS1	chr13:30050653-30064242	-27.8
1234	ENST00000523505	CCDC71L	chr7:106297212-106301442	-27.8
1235	ENST00000257974	KRT82	chr12:52787716-52800139	-27.7
1236	ENST00000196169	TDRD3	chr13:60970592-61148012	-27.7
1237	ENST00000334269	LCE5A	chr1:152483321-152484653	-27.7
1238	ENST00000424296	AK9	chr6:109814060-110012415	-27.7
1239	ENST00000329021	NFAM1	chr22:42776417-42828401	-27.7
1240	ENST00000392837	RIC8B	chr12:107168374-107283090	-27.7
1241	ENST00000457707	RP5-971N18.3	chr20:8000550-8008603	-27.7
1242	ENST00000590918	GIPR	chr19:46171503-46186982	-27.7
1243	ENST00000260191	HTR3B	chr11:113775400-113817287	-27.7
1244	ENST00000341319	KLHL6	chr3:183205320-183273477	-27.7
1245	ENST00000294753	ZNF496	chr1:247460715-247495045	-27.7
1246	ENST00000595891	MBD3L1	chr19:8943075-8953995	-27.7
1247	ENST00000383331	HCG27	chr6:31165538-31171745	-27.7
1248	ENST00000438649	AC007246.3	chr2:39741288-39826679	-27.7
1249	ENST00000536163	KIAA1147	chr7:141356529-141401953	-27.7
1250	ENST00000336086	URGCP	chr7:43915513-43929233	-27.7
1251	ENST00000205402	DLD	chr7:107531416-107561648	-27.7
1252	ENST00000553259	RP11-161H23.9	chr12:49686415-49718359	-27.7
1253	ENST00000568956	ZNF865	chr19:56116772-56128635	-27.7
1254	ENST00000283882	CFDP1	chr16:75327609-75467383	-27.7
1255	ENST00000265070	GOLPH3	chr5:32124811-32174456	-27.7
1256	ENST00000417426	RP11-364B14.1	chrX:139099428-139100196	-27.7
1257	ENST00000312053	EMR1	chr19:6887584-6940470	-27.7
1258	ENST00000371828	STAU1	chr20:47729879-47804904	-27.7
1259	ENST00000526112	RP11-51B23.3	chr11:12559631-12562514	-27.7
1260	ENST00000373344	ATRX	chrX:76760357-77041702	-27.7
1261	ENST00000549744	RP11-443B7.3	chr1:235115395-235116551	-27.7
1262	ENST00000357721	METTL20	chr12:31812623-31826048	-27.7
1263	ENST00000546692	IQCD	chr12:113637851-113658832	-27.7
1264	ENST00000236273	SYF2	chr1:25549171-25558984	-27.7
1265	ENST00000578539	RP11-16C1.2	chr17:73367029-73369817	-27.7
1266	ENST00000376020	SHROOM4	chrX:50334648-50557044	-27.7
1267	ENST00000347624	LRRC15	chr3:194075977-194090472	-27.7
1268	ENST00000252244	KRT1	chr12:53068521-53074191	-27.7
1269	ENST00000412798	ZNRF3-IT1	chr22:29388710-29414608	-27.7
1270	ENST00000375486	PADI2	chr1:17393257-17445930	-27.7
1271	ENST00000371037	SGIP1	chr1:66999966-67213982	-27.7
1272	ENST00000600245	ZNF574	chr19:42574519-42585701	-27.7
1273	ENST00000544589	AC132186.1	chr16:66516776-66519747	-27.7
1274	ENST00000598917	RP11-404F10.2	chr1:160640569-160653456	-27.7
1275	ENST00000423729	NAT8L	chr4:2061240-2070815	-27.6
1276	ENST00000544533	RND2	chr17:41177259-41184057	-27.6
1277	ENST00000225973	CTD-3199J23.4	chr17:41181275-41184051	-27.6
1278	ENST00000389017	C17orf59	chr17:8091653-8093564	-27.6
1279	ENST00000368489	ATP8B2	chr1:154300277-154323783	-27.6
1280	ENST00000395505	ZNF484	chr9:95607875-95618600	-27.6
1281	ENST00000300933	TPM4	chr19:16187117-16213691	-27.6
1282	ENST00000564288	MACF1	chr1:39669919-39952849	-27.6
1283	ENST00000510850	RP11-844P9.2	chr5:175607011-175612159	-27.6
1284	ENST00000397412	CRAMP1L	chr16:1662327-1727909	-27.6
1285	ENST00000280098	SPOPL	chr2:139259372-139331117	-27.6
1286	ENST00000602403	CTD-2267D19.6	chr17:38459458-38460909	-27.6
1287	ENST00000532988	KIRREL3-AS2	chr11:126810643-126814984	-27.6
1288	ENST00000578084	KIRREL3-AS2	chr11:126810691-126814986	-27.6
1289	ENST00000278422	TMX2	chr11:57480080-57508445	-27.6
1290	ENST00000414768	RP11-305L7.6	chr9:93932956-93944999	-27.6
1291	ENST00000393376	AASS	chr7:121716188-121773876	-27.6
1292	ENST00000340965	PAQR5	chr15:69606743-69699980	-27.6
1293	ENST00000331563	PKP3	chr11:394218-404908	-27.6
1294	ENST00000565929	CTD-2012K14.6	chr16:67583123-67583636	-27.6
1295	ENST00000344922	MIA3	chr1:222791429-222841354	-27.6
1296	ENST00000297591	KIAA1429	chr8:95499922-95565751	-27.6
1297	ENST00000431975	AKAP7	chr6:131456807-131604675	-27.6
1298	ENST00000357972	SYTL5	chrX:37865836-37988072	-27.6
1299	ENST00000306984	MPLKIP	chr7:40165623-40174258	-27.6
1300	ENST00000575056	RP11-333E1.2	chr17:5143804-5144838	-27.6
1301	ENST00000564837	RP11-611L7.1	chr7:6694496-6696063	-27.6
1302	ENST00000441843	LACC1	chr13:44453421-44468067	-27.6
1303	ENST00000429368	MEG9	chr14:101536249-101539271	-27.6
1304	ENST00000279839	CWC15	chr11:94695794-94706776	-27.6
1305	ENST00000310144	PSMC5	chr17:61904544-61909379	-27.6
1306	ENST00000569070	RP11-151E14.1	chr20:59387061-59389267	-27.6
1307	ENST00000262525	ZNF629	chr16:30789779-30798523	-27.6
1308	ENST00000209875	CBX5	chr12:54624725-54673886	-27.6
1309	ENST00000554171	LRFN5	chr14:42168631-42373752	-27.6
1310	ENST00000372215	UCK1	chr9:134399189-134406655	-27.6
1311	ENST00000534842	MFSD5	chr12:53645371-53648189	-27.6
1312	ENST00000356443	MYOM1	chr18:3066806-3220106	-27.6
1313	ENST00000328248	ODF4	chr17:8243183-8249364	-27.6
1314	ENST00000441255	RP11-81H14.2	chr12:68777101-68845264	-27.6
1315	ENST00000542875	RP11-81H14.2	chr12:68835669-68845443	-27.6
1316	ENST00000374379	CLIC4	chr1:25071849-25170815	-27.6
1317	ENST00000457354	TMX1	chr14:51706887-51722759	-27.6
1318	ENST00000373166	TRAPPC3	chr1:36602174-36615070	-27.6
1319	ENST00000520004	SGK223	chr8:8175260-8244008	-27.6
1320	ENST00000547771	MYRFL	chr12:70219097-70352877	-27.6
1321	ENST00000419257	AC007461.2	chr17:70068475-70089622	-27.5
1322	ENST00000228468	ASIC1	chr12:50451332-50477394	-27.5
1323	ENST00000453082	SNHG14	chr15:25463500-25492435	-27.5
1324	ENST00000441788	FZR1	chr19:3506272-3538328	-27.5
1325	ENST00000597198	IRF3	chr19:50162831-50169114	-27.5
1326	ENST00000349780	CDK5RAP2	chr9:123151149-123342436	-27.5
1327	ENST00000252336	STARD8	chrX:67867512-67945682	-27.5
1328	ENST00000334186	PPFIA3	chr19:49622647-49654278	-27.5
1329	ENST00000560295	CASC7	chr8:141530256-141539600	-27.5
1330	ENST00000352035	ACLY	chr17:40023162-40075240	-27.5
1331	ENST00000525380	SCGB2A2	chr11:62037631-62039543	-27.5
1332	ENST00000595310	DKFZP779L1853	chr12:48592171-48595814	-27.5
1333	ENST00000538731	RP13-977J11.2	chr12:132671288-132674240	-27.5
1334	ENST00000318083	MAMSTR	chr19:49216000-49222978	-27.5
1335	ENST00000360003	MCMBP	chr10:121588973-121632266	-27.5
1336	ENST00000606287	RP11-523H20.3	chr2:74728845-74729492	-27.5
1337	ENST00000479870	FAM115A	chr7:143548469-143599248	-27.5
1338	ENST00000395738	ADM2	chr22:50919986-50924869	-27.5
1339	ENST00000521793	RP11-489O18.1	chr8:139075512-139085483	-27.5
1340	ENST00000369981	MYO6	chr6:76458910-76629254	-27.5
1341	ENST00000572933	DNAH2	chr17:7620673-7737062	-27.5
1342	ENST00000396757	CD72	chr9:35609531-35619539	-27.5
1343	ENST00000559112	CTD-2314G24.2	chr5:50672903-50679166	-27.5
1344	ENST00000433083	PHC1	chr12:9067328-9094063	-27.5
1345	ENST00000394456	GTF2F1	chr19:6379581-6393471	-27.5
1346	ENST00000406386	TRIOBP	chr22:38093012-38172563	-27.5
1347	ENST00000319914	ST3GAL1	chr8:134467092-134584183	-27.5
1348	ENST00000389484	LRP1B	chr2:140988993-142889270	-27.5
1349	ENST00000543160	BEX5	chrX:101408681-101410762	-27.5
1350	ENST00000361360	POU3F3	chr2:105471970-105476929	-27.5
1351	ENST00000245908	SH2D3A	chr19:6752310-6767599	-27.5
1352	ENST00000308197	COQ10A	chr12:56660643-56664748	-27.5
1353	ENST00000326413	RIIAD1	chr1:151682910-151702082	-27.5
1354	ENST00000442233	AL589765.1	chr1:151682910-151702070	-27.5
1355	ENST00000564560	RP11-343H19.1	chr16:56743138-56763880	-27.5
1356	ENST00000415305	RP11-383C5.3	chr10:127371813-127398627	-27.5
1357	ENST00000596068	RP11-383C5.3	chr10:127371799-127395597	-27.5
1358	ENST00000591212	AC011518.1	chr19:32592995-32596822	-27.5
1359	ENST00000379660	SLC35B3	chr6:8413302-8435716	-27.5
1360	ENST00000451691	CTD-2666L21.1	chr19:12305904-12318269	-27.5
1361	ENST00000360085	PYY	chr17:42030107-42081837	-27.5
1362	ENST00000392185	SNX9	chr6:158244297-158366109	-27.4
1363	ENST00000264917	PDE8B	chr5:76506707-76725632	-27.4
1364	ENST00000557835	FAM96A	chr15:64366518-64385994	-27.4
1365	ENST00000216068	DNAL4	chr22:39174514-39190178	-27.4
1366	ENST00000443546	TFAP2A-AS1	chr6:10414812-10415955	-27.4
1367	ENST00000260276	C11orf1	chr11:111749949-111756699	-27.4
1368	ENST00000382674	EVC	chr4:5712925-5830772	-27.4
1369	ENST00000526639	SNRNP35	chr12:123942189-123951483	-27.4
1370	ENST00000505122	RP11-700N1.1	chr4:120860696-120885448	-27.4
1371	ENST00000258955	RSAD1	chr17:48556162-48563336	-27.4
1372	ENST00000502291	RP11-622A1.2	chr4:74374521-74394250	-27.4
1373	ENST00000238647	IRF2BPL	chr14:77490889-77495034	-27.4
1374	ENST00000439287	GOLGA6L10	chr15:82635131-82641706	-27.4
1375	ENST00000559949	RP13-996F3.5	chr15:82932455-82939157	-27.4
1376	ENST00000328902	GIMAP6	chr7:150322464-150329473	-27.4
1377	ENST00000418204	AC104135.3	chr2:75158556-75165545	-27.4
1378	ENST00000392062	RHBDD1	chr2:227700672-227863917	-27.4
1379	ENST00000536061	AL357673.1	chr1:54635334-54637997	-27.4
1380	ENST00000361417	PHLDB1	chr11:118477156-118528741	-27.4
1381	ENST00000422280	NBR1	chr17:41322512-41363706	-27.4
1382	ENST00000519319	PCAT1	chr8:127859301-128025958	-27.4
1383	ENST00000431845	ZBTB22	chr6:33282196-33285512	-27.4
1384	ENST00000584811	TVP23C	chr17:15440295-15466742	-27.4
1385	ENST00000433228	RP1-60N8.1	chrX:17546559-17605281	-27.4
1386	ENST00000316694	SHMT1	chr17:18231188-18266801	-27.4
1387	ENST00000540014	CREBRF	chr5:172483356-172566291	-27.4
1388	ENST00000551152	RP11-396F22.1	chr12:39300254-39303394	-27.4
1389	ENST00000263468	KIAA1377	chr11:101785747-101871789	-27.4
1390	ENST00000361483	FAM109A	chr12:111798456-111806925	-27.4
1391	ENST00000326654	ERGIC1	chr5:172332244-172345338	-27.4
1392	ENST00000313349	SERTAD2	chr2:64858756-64881047	-27.4
1393	ENST00000541212	PSMD9	chr12:122326638-122356203	-27.4
1394	ENST00000419266	APOC4	chr19:45445496-45452820	-27.4
1395	ENST00000395216	ZNF785	chr16:30591978-30597092	-27.4
1396	ENST00000333924	BCDIN3D	chr12:50231574-50236912	-27.4
1397	ENST00000266304	TEF	chr22:41777934-41795330	-27.4
1398	ENST00000299698	A2ML1	chr12:8975069-9029381	-27.3
1399	ENST00000608647	LINC00635	chr3:107574016-107591873	-27.3
1400	ENST00000601930	LINC00635	chr3:107574012-107591873	-27.3
1401	ENST00000555968	RP11-66N24.3	chr14:24030307-24037282	-27.3
1402	ENST00000330368	ACTRT3	chr3:169484710-169487683	-27.3
1403	ENST00000396147	ZNF418	chr19:58433253-58446740	-27.3
1404	ENST00000296824	CCDC127	chr5:196987-218330	-27.3
1405	ENST00000370263	CHRNA4	chr20:61975421-61992739	-27.3
1406	ENST00000416385	RP11-206L10.3	chr1:677194-685396	-27.3
1407	ENST00000484859	RP11-34P13.13	chr1:141475-149707	-27.3
1408	ENST00000595378	AL627171.2	chr14:50291994-50293258	-27.3
1409	ENST00000272895	ABCA12	chr2:215796267-216003151	-27.3
1410	ENST00000358625	WDR5	chr9:137001211-137025090	-27.3
1411	ENST00000389682	TSN	chr2:122513110-122525429	-27.3
1412	ENST00000301365	TRPV3	chr17:3416485-3461099	-27.3
1413	ENST00000488417	C1orf94	chr1:34643272-34684732	-27.3
1414	ENST00000334690	TRAPPC11	chr4:184580421-184634745	-27.3
1415	ENST00000287020	GDF6	chr8:97154563-97173020	-27.3
1416	ENST00000409652	APOL6	chr22:36044443-36064456	-27.3
1417	ENST00000429976	TRANK1	chr3:36868312-36986548	-27.3
1418	ENST00000420283	TSPYL4	chr6:116571152-116575261	-27.3
1419	ENST00000321562	FKBP10	chr17:39969184-39979465	-27.3
1420	ENST00000377252	PLXDC2	chr10:20105169-20578785	-27.3
1421	ENST00000316218	PDIA5	chr3:122785918-122880951	-27.3
1422	ENST00000510238	CASC16	chr16:52586006-52640847	-27.3
1423	ENST00000360586	WDHD1	chr14:55405669-55493795	-27.3
1424	ENST00000400573	CECR2	chr22:17956136-18037850	-27.3
1425	ENST00000374228	SLC46A2	chr9:115641201-115653193	-27.3
1426	ENST00000359204	FRA10AC1	chr10:95427641-95462329	-27.3
1427	ENST00000499525	RP5-1186N24.3	chr6:28555156-28559524	-27.3
1428	ENST00000220507	RHOV	chr15:41164413-41166487	-27.3
1429	ENST00000545399	ATP1A3	chr19:42470737-42498382	-27.3
1430	ENST00000381638	ZZEF1	chr17:3907740-4046314	-27.3
1431	ENST00000216177	PNPLA5	chr22:44275560-44287893	-27.3
1432	ENST00000587692	SNHG5	chr6:86375571-86388438	-27.3
1433	ENST00000370754	DST	chr6:56322788-56819385	-27.3
1434	ENST00000339917	TSSK4	chr14:24674927-24677452	-27.3
1435	ENST00000602452	MEI4	chr6:78400376-78636691	-27.3
1436	ENST00000452015	PPP1R3E	chr14:23764853-23772057	-27.3
1437	ENST00000338270	ERAS	chrX:48687284-48688548	-27.3
1438	ENST00000532242	RP11-396O20.1	chr11:15665432-15726914	-27.3
1439	ENST00000323853	SNRNP200	chr2:96940075-96971253	-27.3
1440	ENST00000405142	NUDT16L1	chr16:4743720-4745856	-27.3
1441	ENST00000482787	RP11-416O18.1	chr3:181670132-181728466	-27.3
1442	ENST00000575922	AC027601.1	chr17:79202508-79207783	-27.3
1443	ENST00000263674	ARHGEF17	chr11:73019335-73080136	-27.3
1444	ENST00000473000	PSMG4	chr6:3259196-3268284	-27.3
1445	ENST00000438154	RP5-1112F19.2	chr20:50448337-50479451	-27.3
1446	ENST00000579113	CTD-3096M3.1	chr18:5310396-5317663	-27.3
1447	ENST00000252505	ALLC	chr2:3705786-3750261	-27.3
1448	ENST00000246914	WNK4	chr17:40932697-40948954	-27.3
1449	ENST00000373208	ADAMTS14	chr10:72432560-72522197	-27.3
1450	ENST00000409134	ALDH7A1	chr5:125877534-125931110	-27.3
1451	ENST00000252242	KRT5	chr12:52908360-52914471	-27.3
1452	ENST00000526712	MOGAT2	chr11:75430420-75444003	-27.3
1453	ENST00000467728	NR1H3	chr11:47279531-47290396	-27.3
1454	ENST00000264313	SLAIN2	chr4:48343340-48428229	-27.3
1455	ENST00000470360	SLC7A2	chr8:17354725-17428082	-27.3
1456	ENST00000300055	PLIN1	chr15:90207597-90222633	-27.3
1457	ENST00000232496	TUSC2	chr3:50362339-50365674	-27.3
1458	ENST00000357210	MIB2	chr1:1550796-1565990	-27.3
1459	ENST00000284674	GPR26	chr10:125425872-125454123	-27.2
1460	ENST00000338446	FAIM	chr3:138327452-138352218	-27.2
1461	ENST00000296603	LMBRD2	chr5:36098515-36152063	-27.2
1462	ENST00000337532	MPP7	chr10:28339923-28569071	-27.2
1463	ENST00000518568	SLC10A5	chr8:82605843-82608409	-27.2
1464	ENST00000382045	LINC00487	chr2:6869301-6910442	-27.2
1465	ENST00000325103	HPS1	chr10:100175956-100206683	-27.2
1466	ENST00000380060	NHS	chrX:17393544-17754114	-27.2
1467	ENST00000360228	CACNA1A	chr19:13317257-13617038	-27.2
1468	ENST00000434974	LINC00856	chr10:80008506-80012402	-27.2
1469	ENST00000003912	NIPAL3	chr1:24742294-24799466	-27.2
1470	ENST00000420988	U82670.4	chrX:152435673-152439737	-27.2
1471	ENST00000420160	U82670.4	chrX:152435331-152439727	-27.2
1472	ENST00000421369	TMC7	chr16:18995610-19075264	-27.2
1473	ENST00000451188	TMEM151B	chr6:44238204-44247181	-27.2
1474	ENST00000514506	RP5-1029K10.2	chr17:47583020-47651426	-27.2
1475	ENST00000409382	ST6GAL2	chr2:107418061-107503102	-27.2
1476	ENST00000263805	ZNF106	chr15:42705022-42749730	-27.2
1477	ENST00000522208	RNF130	chr5:179338652-179498721	-27.2
1478	ENST00000446053	RP11-560I19.1	chr7:121856402-121858491	-27.2
1479	ENST00000316073	RPTN	chr1:152126072-152131704	-27.2
1480	ENST00000326176	TNFSF14	chr19:6663149-6670599	-27.2
1481	ENST00000589042	TTN	chr2:179390717-179672150	-27.2
1482	ENST00000372114	TP53RK	chr20:45313005-45318418	-27.2
1483	ENST00000609586	AC009158.1	chr16:26329429-26332662	-27.2
1484	ENST00000595007	AC009158.1	chr16:26329429-26333865	-27.2
1485	ENST00000369902	SUFU	chr10:104263745-104393292	-27.2
1486	ENST00000429989	TSPAN14	chr10:82213923-82292879	-27.2
1487	ENST00000554319	RP11-945F5.1	chr14:46037199-46038272	-27.2
1488	ENST00000580830	PCGF2	chr17:36890152-36906070	-27.2
1489	ENST00000440926	SLC18A1	chr8:20002368-20040717	-27.2
1490	ENST00000504154	SLIT2	chr4:20255188-20622180	-27.2
1491	ENST00000518489	RP11-705O24.3	chr8:62734041-62737811	-27.2
1492	ENST00000520882	AC005740.5	chr5:141350203-141362252	-27.2
1493	ENST00000602663	CTD-3092A11.2	chr15:30780167-30782516	-27.2
1494	ENST00000529127	RP11-958J22.1	chr11:45552767-45555084	-27.2
1495	ENST00000403915	KCNS3	chr2:18059115-18114221	-27.2
1496	ENST00000306773	NPTX1	chr17:78440949-78450404	-27.2
1497	ENST00000398590	ATXN7	chr3:63850234-63989129	-27.2
1498	ENST00000529488	RP11-494M8.4	chr11:7775941-7904529	-27.2
1499	ENST00000533634	RP11-494M8.4	chr11:7902529-7904529	-27.2
1500	ENST00000527565	RP11-35J10.5	chr11:7726176-7904494	-27.2
1501	ENST00000570156	OBSCN	chr1:228395832-228566577	-27.2
1502	ENST00000522980	GS1-5L10.1	chr8:92988137-92989646	-27.2
1503	ENST00000412122	LINC00092	chr9:98782015-98784042	-27.2
1504	ENST00000424084	RP4-799D16.1	chr1:25370199-25439610	-27.2
1505	ENST00000374298	AUNIP	chr1:26160498-26185903	-27.2
1506	ENST00000215832	MAPK1	chr22:22108790-22221919	-27.2
1507	ENST00000261609	HERC2	chr15:28356187-28567298	-27.2
1508	ENST00000308423	AOC3	chr17:41003202-41010141	-27.2
1509	ENST00000476139	TVP23B	chr17:18684628-18710027	-27.2
1510	ENST00000380250	FRY	chr13:32605438-32870794	-27.2
1511	ENST00000532886	RP11-627G23.1	chr11:134349194-134375555	-27.2
1512	ENST00000392927	SYCP3	chr12:102122429-102133247	-27.2
1513	ENST00000288466	ZNF618	chr9:116638563-116818871	-27.2
1514	ENST00000510067	RP11-143A12.3	chr5:8839878-8881637	-27.2
1515	ENST00000278198	LRRC4C	chr11:40135754-40315664	-27.2
1516	ENST00000510229	RP11-143A12.3	chr5:8839845-8881352	-27.2
1517	ENST00000506655	RP11-143A12.3	chr5:8839872-8842572	-27.2
1518	ENST00000299308	TMEM132B	chr12:125811163-126146917	-27.2
1519	ENST00000314191	PRKDC	chr8:48685670-48872743	-27.1
1520	ENST00000236850	APOA1	chr11:116706468-116708666	-27.1
1521	ENST00000375244	TNXB	chr6:32008932-32077151	-27.1
1522	ENST00000536430	LINC00115	chr1:761590-762886	-27.1
1523	ENST00000473798	LINC00115	chr1:761587-762902	-27.1
1524	ENST00000598981	WDR11-AS1	chr10:122521325-122610721	-27.1
1525	ENST00000456120	WDR11-AS1	chr10:122521325-122536396	-27.1
1526	ENST00000423380	RP11-305L7.1	chr9:93867240-93869586	-27.1
1527	ENST00000287152	KIF6	chr6:39297767-39693181	-27.1
1528	ENST00000435030	KIF5C	chr2:149632820-149883273	-27.1
1529	ENST00000376451	KIAA1217	chr10:24755461-24836772	-27.1
1530	ENST00000369872	SYPL2	chr1:110009251-110024759	-27.1
1531	ENST00000190611	OSBPL6	chr2:179059377-179264160	-27.1
1532	ENST00000608916	RP11-120D5.1	chrX:11056660-11129261	-27.1
1533	ENST00000433747	RP11-120D5.1	chrX:10988012-11129234	-27.1
1534	ENST00000460593	CPSF3	chr2:9564014-9613221	-27.1
1535	ENST00000592843	AC004221.2	chr19:1238179-1239521	-27.1
1536	ENST00000608986	RP11-13P5.2	chr6:159588281-159591039	-27.1
1537	ENST00000411734	AZGP1	chr7:99564362-99573640	-27.1
1538	ENST00000395925	GLI3	chr7:42000549-42276612	-27.1
1539	ENST00000519449	RNF19A	chr8:101269289-101315487	-27.1
1540	ENST00000307484	APLN	chrX:128779241-128788933	-27.1
1541	ENST00000263369	MIA	chr19:41281283-41283395	-27.1
1542	ENST00000371968	LHFPL1	chrX:111873877-111923282	-27.1
1543	ENST00000561611	AC004158.2	chr16:72459385-72698903	-27.1
1544	ENST00000430281	RP1-293L6.1	chr22:37099964-37117517	-27.1
1545	ENST00000605896	RP3-329A5.8	chr6:35188148-35192407	-27.1
1546	ENST00000262940	RASA4	chr7:102220094-102257204	-27.1
1547	ENST00000319386	CCDC129	chr7:31556979-31693303	-27.1
1548	ENST00000448418	MPPED2	chr11:30406041-30607828	-27.1
1549	ENST00000462446	DPCR1	chr6:30908750-30921998	-27.1
1550	ENST00000429829	XIST	chrX:73040492-73072588	-27.1
1551	ENST00000361866	COL6A1	chr21:47401652-47424964	-27.1
1552	ENST00000556095	GSKIP	chr14:96829895-96853623	-27.1
1553	ENST00000577218	MIR4523	chr17:27696736-27717795	-27.1
1554	ENST00000564644	SNUPN	chr15:75890431-75918029	-27.1
1555	ENST00000262815	MAU2	chr19:19431631-19469563	-27.1
1556	ENST00000409790	CLEC16A	chr16:11038346-11276046	-27.1
1557	ENST00000263847	OSBP	chr11:59341872-59383617	-27.1
1558	ENST00000258662	NUDT15	chr13:48611704-48621358	-27.1
1559	ENST00000524630	CTNND1	chr11:57520716-57587018	-27.1
1560	ENST00000530275	KIAA0754	chr1:39876152-39882154	-27.1
1561	ENST00000557475	RP11-696D21.2	chr14:63764845-63766265	-27.1
1562	ENST00000536471	CNR2	chr1:24197018-24285549	-27.1
1563	ENST00000441885	SHISA6	chr17:11144581-11467380	-27.1
1564	ENST00000275766	ZC3HAV1L	chr7:138710453-138720775	-27.1
1565	ENST00000533854	CACNG5	chr17:64831236-64881603	-27.1
1566	ENST00000548411	BICD1	chr12:32260086-32536567	-27.1
1567	ENST00000371225	TACSTD2	chr1:59041100-59043166	-27.1
1568	ENST00000597173	TEX41	chr2:145780740-145910069	-27.1
1569	ENST00000596747	TEX41	chr2:145780796-145909708	-27.1
1570	ENST00000396842	EAF1	chr3:15468863-15484120	-27.1
1571	ENST00000590750	CTD-2162K18.4	chr19:37264056-37267980	-27.1
1572	ENST00000342740	LRRC16B	chr14:24521210-24538937	-27.1
1573	ENST00000467438	RP5-1052I5.1	chr1:87597659-87600278	-27.1
1574	ENST00000381192	CD99	chrX:2609221-2659350	-27.1
1575	ENSTR0000381192	CD99	chrY:2559221-2609350	-27.1
1576	ENST00000297261	SHH	chr7:155592681-155604967	-27.1
1577	ENST00000448622	ZNF562	chr19:9759364-9785776	-27.1
1578	ENST00000484980	UNC119	chr17:26873727-26878820	-27.1
1579	ENST00000546682	SNHG14	chr15:25326302-25359074	-27.1
1580	ENST00000563475	SNAI3-AS1	chr16:88729789-88741572	-27
1581	ENST00000568633	SNAI3-AS1	chr16:88739805-88741899	-27
1582	ENST00000374586	TMEM245	chr9:111777433-111882225	-27
1583	ENST00000367135	SLC26A9	chr1:205882177-205912588	-27
1584	ENST00000500163	ARAP1-AS2	chr11:72411520-72416652	-27
1585	ENST00000299608	TMX3	chr18:66340926-66382535	-27
1586	ENST00000394243	SYNPO	chr5:149980643-150033794	-27
1587	ENST00000553435	RP11-991C1.1	chr14:95426615-95429313	-27
1588	ENST00000609129	ZBTB8B	chr1:32930671-32962287	-27
1589	ENST00000409785	KCMF1	chr2:85198217-85286595	-27
1590	ENST00000392818	TMUB1	chr7:150778173-150780178	-27
1591	ENST00000274217	FAM105A	chr5:14581885-14612829	-27
1592	ENST00000601871	AC104841.2	chr2:242167320-242168850	-27
1593	ENST00000457694	AC098820.2	chr2:217250012-217277419	-27
1594	ENST00000392876	NT5DC3	chr12:104166089-104234975	-27
1595	ENST00000427076	POLR2J4	chr7:43980495-44058748	-27
1596	ENST00000261900	CCNT1	chr12:49082248-49110681	-27
1597	ENST00000544036	RP11-174M13.2	chr12:130165973-130182772	-27
1598	ENST00000258888	ALPK3	chr15:85359912-85416713	-27
1599	ENST00000439406	HCG20	chr6:30734603-30760027	-27
1600	ENST00000335666	GPR142	chr17:72363598-72368739	-27
1601	ENST00000283351	TRAPPC8	chr18:29409137-29523063	-27
1602	ENST00000589123	NFIC	chr19:3359562-3469215	-27
1603	ENST00000607862	RNF219-AS1	chr13:78493825-79158297	-27
1604	ENST00000338728	DCBLD1	chr6:117803826-117870960	-27
1605	ENST00000553344	CTD-3051D23.4	chr14:105324130-105325173	-27
1606	ENST00000370597	CRTAC1	chr10:99624758-99790585	-27
1607	ENST00000443093	AC116366.6	chr5:131804583-131808735	-27
1608	ENST00000377179	ZNF311	chr6:28962563-28973037	-27
1609	ENST00000597597	ZNF83	chr19:53115631-53140339	-27
1610	ENST00000415585	CSTF2	chrX:100075385-100095921	-27
1611	ENST00000274473	MEGF10	chr5:126626552-126796914	-27
1612	ENST00000396008	C22orf26	chr22:46445359-46450024	-27
1613	ENST00000268459	NKD1	chr16:50582242-50670647	-27
1614	ENST00000531559	RP13-631K18.2	chr11:12052423-12083332	-27
1615	ENST00000245787	INSIG2	chr2:118846051-118867604	-27
1616	ENST00000265728	DBF4	chr7:87505545-87538856	-27
1617	ENST00000425248	COPG2	chr7:130146090-130148500	-27
1618	ENST00000536324	SP7	chr12:53720363-53730166	-27
1619	ENST00000425669	RP11-499P20.2	chr10:18802045-18834580	-27
1620	ENST00000438797	RP1-159G19.1	chr6:80513301-80516942	-27
1621	ENST00000455004	RP6-206I17.2	chr1:143699874-143713999	-27
1622	ENST00000445243	RP11-495P10.1	chr1:147887351-147901508	-27
1623	ENST00000567780	HOXC-AS3	chr12:54375294-54378108	-27
1624	ENST00000376042	CCNB3	chrX:49969417-50094909	-27
1625	ENST00000399044	CDRT15L2	chr17:20483038-20484224	-27
1626	ENST00000423741	DCDC2C	chr2:3751454-3826457	-27
1627	ENST00000501834	CTB-26E19.1	chr5:177865683-177870095	-27
1628	ENST00000593234	LINC00907	chr18:39766634-40039640	-27
1629	ENST00000272748	KIAA1715	chr2:176788621-176867073	-27
1630	ENST00000396467	RPL7	chr8:74202520-74205868	-27
1631	ENST00000285199	USP43	chr17:9548855-9633008	-27
1632	ENST00000432564	HCAR1	chr12:123210732-123215129	-26.9
1633	ENST00000393831	PNCK	chrX:152935191-152939816	-26.9
1634	ENST00000324306	ZKSCAN1	chr7:99613205-99639312	-26.9
1635	ENST00000358232	ELP2	chr18:33709835-33757909	-26.9
1636	ENST00000608669	LINC00963	chr9:132264352-132265277	-26.9
1637	ENST00000374690	AR	chrX:66764466-66950461	-26.9
1638	ENST00000602324	hsa-mir-125a	chr19:52188617-52196709	-26.9
1639	ENST00000371501	MYOF	chr10:95066188-95242074	-26.9
1640	ENST00000602502	CTC-203F4.2	chr5:134734971-134736986	-26.9
1641	ENST00000344417	C7orf26	chr7:6629649-6648357	-26.9
1642	ENST00000569345	CTA-363E6.7	chr16:19513012-19513608	-26.9
1643	ENST00000546625	TCP11L2	chr12:106696597-106719691	-26.9
1644	ENST00000337530	KIAA1958	chr9:115249128-115431677	-26.9
1645	ENST00000425081	PITPNA-AS1	chr17:1420226-1421390	-26.9
1646	ENST00000528549	TBX5-AS1	chr12:114846560-114850636	-26.9
1647	ENST00000501886	CTD-2235C13.2	chr5:74615981-74632739	-26.9
1648	ENST00000608110	LINC00635	chr3:107574012-107591861	-26.9
1649	ENST00000579003	MIR142	chr17:56408246-56409869	-26.9
1650	ENST00000569334	VENTXP1	chrX:26576455-26579169	-26.9
1651	ENST00000416090	LINC00676	chr13:110380630-110382354	-26.9
1652	ENST00000271348	GJA5	chr1:147228333-147245484	-26.9
1653	ENST00000547799	RP1-197B17.3	chr12:48099869-48136077	-26.9
1654	ENST00000445174	LINC00607	chr2:216476287-216708259	-26.9
1655	ENST00000298912	CLMN	chr14:95648278-95786243	-26.9
1656	ENST00000377069	KDM2B	chr12:121866901-122018364	-26.9
1657	ENST00000314358	KDM3B	chr5:137688286-137772716	-26.9
1658	ENST00000256151	CCDC59	chr12:82746086-82752567	-26.9
1659	ENST00000372117	CDHR1	chr10:85954415-85977122	-26.9
1660	ENST00000269973	ZNF45	chr19:44416782-44439411	-26.9
1661	ENST00000519041	RP11-386D6.1	chr8:87719776-87777251	-26.9
1662	ENST00000281273	QTRTD1	chr3:113775585-113807269	-26.9
1663	ENST00000439999	DICER1-AS1	chr14:95643821-95646262	-26.9
1664	ENST00000339296	ZNF621	chr3:40566377-40579187	-26.9
1665	ENST00000503167	RP11-168A11.1	chr5:79232403-79263449	-26.9
1666	ENST00000532327	RP11-713P17.3	chr11:133908539-133911143	-26.9
1667	ENST00000533922	RP11-713P17.3	chr11:133902168-133911143	-26.9
1668	ENST00000541010	DNAJB5	chr9:34990220-34998425	-26.9
1669	ENST00000271620	PRUNE	chr1:150980954-151008189	-26.9
1670	ENST00000439451	MACROD2-AS1	chr20:14885588-14910161	-26.9
1671	ENST00000426790	CDY2A	chrY:20137670-20140477	-26.9
1672	ENST00000544303	CDY2B	chrY:19989291-19992098	-26.9
1673	ENST00000476910	RP4-769N13.6	chrX:101854466-101895435	-26.9
1674	ENST00000450241	ZNF780A	chr19:40575060-40596795	-26.9
1675	ENST00000398477	KRTAP2-2	chr17:39210751-39211482	-26.9
1676	ENST00000451137	CYR61	chr1:86046445-86049645	-26.9
1677	ENST00000502732	ABL2	chr1:179068463-179198736	-26.9
1678	ENST00000367267	SYT2	chr1:202559725-202612581	-26.9
1679	ENST00000453654	DGKI	chr7:137065784-137531282	-26.9
1680	ENST00000448484	BCAS1	chr20:52553317-52645239	-26.9
1681	ENST00000399816	UBE2QL1	chr5:6448737-6495022	-26.9
1682	ENST00000568492	LINC00922	chr16:65318928-65605692	-26.9
1683	ENST00000569736	LINC00922	chr16:65318403-65610203	-26.9
1684	ENST00000402693	MEX3D	chr19:1554669-1568057	-26.9
1685	ENST00000359315	TPGS1	chr19:507300-519654	-26.9
1686	ENST00000309241	PPARGC1B	chr5:149109875-149234585	-26.9
1687	ENST00000361813	SMG5	chr1:156219016-156252616	-26.9
1688	ENST00000393599	CDKN2D	chr19:10677139-10679654	-26.9
1689	ENST00000397977	INTS10	chr8:19674652-19709589	-26.9
1690	ENST00000355689	TTC30A	chr2:178477721-178483694	-26.8
1691	ENST00000573312	AC144831.1	chr17:81061206-81063860	-26.8
1692	ENST00000373034	PCDH19	chrX:99546643-99665271	-26.8
1693	ENST00000506309	RP11-680H20.2	chr11:93971317-94012195	-26.8
1694	ENST00000515560	NPY5R	chr4:164265255-164273086	-26.8
1695	ENST00000452840	AC007092.1	chr2:58655474-59290901	-26.8
1696	ENST00000420246	TP53	chr17:7571723-7590799	-26.8
1697	ENST00000282570	GMCL1	chr2:70056775-70108528	-26.8
1698	ENST00000421419	ATG2A	chr11:64662008-64684722	-26.8
1699	ENST00000321998	COQ7	chr16:19078922-19091417	-26.8
1700	ENST00000373279	C10orf35	chr10:71390015-71393352	-26.8
1701	ENST00000263672	SPCS2	chr11:74660293-74690076	-26.8
1702	ENST00000603798	SMAGP	chr12:51638343-51664674	-26.8
1703	ENST00000383811	CRELD1	chr3:9975525-9987097	-26.8
1704	ENST00000505107	CTC-459I6.1	chr5:80246949-80248799	-26.8
1705	ENST00000409105	MCFD2	chr2:47129014-47142919	-26.8
1706	ENST00000591222	RP11-147L13.8	chr17:66186026-66188943	-26.8
1707	ENST00000258457	C2orf49	chr2:105953817-105965668	-26.8
1708	ENST00000418596	FAM126B	chr2:201838442-201936392	-26.8
1709	ENST00000355999	STK39	chr2:168810531-169104651	-26.8
1710	ENST00000563408	RP11-264L1.4	chr16:78529824-78540465	-26.8
1711	ENST00000307745	RP11-1055B8.7	chr17:79373541-79433357	-26.8
1712	ENST00000454489	AC099344.3	chr2:11528150-11530493	-26.8
1713	ENST00000484302	HOXB6	chr17:46671640-46682354	-26.8
1714	ENST00000377990	CEP68	chr2:65283507-65314138	-26.8
1715	ENST00000374155	RUFY4	chr2:218933979-218955303	-26.8
1716	ENST00000319363	IL17RA	chr22:17565850-17596583	-26.8
1717	ENST00000370114	EXTL2	chr1:101337944-101361554	-26.8
1718	ENST00000567968	RP5-1142A6.2	chr16:88803209-88807826	-26.8
1719	ENST00000430883	RP1-63G5.5	chr22:37735625-37781323	-26.8
1720	ENST00000370225	ABCA4	chr1:94458394-94586688	-26.8
1721	ENST00000426548	GJC1	chr17:42875817-42908179	-26.8
1722	ENST00000287437	NSMCE2	chr8:126104096-126379362	-26.8
1723	ENST00000519204	TENM2	chr5:167181942-167691162	-26.8
1724	ENST00000569460	RP13-192B19.2	chrX:121005723-121010718	-26.8
1725	ENST00000450473	AC005220.3	chr20:52556700-52559047	-26.8
1726	ENST00000446023	MGAT1	chr5:180217549-180236829	-26.8
1727	ENST00000337774	MASP1	chr3:186935943-187009810	-26.8
1728	ENST00000293350	ALDH16A1	chr19:49956427-49974305	-26.8
1729	ENST00000427017	RP1-182D15.2	chr6:170209415-170210198	-26.8
1730	ENST00000267406	CBLN3	chr14:24895739-24898731	-26.8
1731	ENST00000597169	CTD-2521M24.5	chr19:17502239-17503093	-26.8
1732	ENST00000588097	AC003102.3	chr17:42376943-42392683	-26.8
1733	ENST00000430643	RP11-767N6.7	chr1:46160357-46162747	-26.8
1734	ENST00000534117	RP11-163N6.2	chr8:61324900-61325813	-26.8
1735	ENST00000523377	LYRM2	chr6:90341944-90348472	-26.8
1736	ENST00000354582	ITPR1	chr3:4535033-4889524	-26.8
1737	ENST00000284061	DGKE	chr17:54911461-54946036	-26.8
1738	ENST00000368463	PBXIP1	chr1:154916557-154928580	-26.8
1739	ENST00000553312	RP11-280K24.4	chr14:52231995-52292140	-26.8
1740	ENST00000544460	TDRD6	chr6:46655613-46672056	-26.8
1741	ENST00000225298	UTP18	chr17:49337890-49375294	-26.8
1742	ENST00000429289	EPHA1-AS1	chr7:143104907-143220542	-26.8
1743	ENST00000582581	CTC-525D6.1	chr19:29777919-30016659	-26.8
1744	ENST00000577849	CTC-525D6.1	chr19:29903139-30016641	-26.8
1745	ENST00000399423	TINF2	chr14:24708850-24711869	-26.8
1746	ENST00000607622	CTD-2532N20.1	chr8:66754988-66755566	-26.8
1747	ENST00000380834	CENPO	chr2:25016015-25045245	-26.8
1748	ENST00000526775	CACNA1E	chr1:181452717-181777219	-26.8
1749	ENST00000278070	PPRC1	chr10:103892788-103910082	-26.8
1750	ENST00000396137	JMY	chr5:78532013-78623038	-26.8
1751	ENST00000332408	SHC4	chr15:49115933-49255641	-26.8
1752	ENST00000301146	CYP2A7	chr19:41381345-41388657	-26.8
1753	ENST00000371477	CDC5L	chr6:44355263-44418163	-26.8
1754	ENST00000245323	EFNB2	chr13:107142080-107187462	-26.8
1755	ENST00000274068	RNF175	chr4:154634236-154681162	-26.8
1756	ENST00000610247	PILRB	chr7:99933738-99965355	-26.7
1757	ENST00000472646	STAG3L5P-PVRIG2P-PILRB	chr7:99948880-99955915	-26.7
1758	ENST00000310771	STAG3L5P-PVRIG2P-PILRB	chr7:99933738-99965454	-26.7
1759	ENST00000483329	STAG3L5P-PVRIG2P-PILRB	chr7:99933747-99949834	-26.7
1760	ENST00000444874	STAG3L5P-PVRIG2P-PILRB	chr7:99933867-99965286	-26.7
1761	ENST00000464951	PPM1J	chr1:113252621-113257913	-26.7
1762	ENST00000250916	KLF16	chr19:1852401-1863567	-26.7
1763	ENST00000529983	GALNT4	chr12:89913186-89918583	-26.7
1764	ENST00000548729	POC1B-GALNT4	chr12:89913186-89919975	-26.7
1765	ENST00000560068	RP11-66B24.4	chr15:101453409-101459443	-26.7
1766	ENST00000298919	PDZRN4	chr12:41831542-41968384	-26.7
1767	ENST00000533211	SPTBN2	chr11:66452720-66496430	-26.7
1768	ENST00000490689	SHOX2	chr3:157814949-157823083	-26.7
1769	ENST00000367763	GORAB	chr1:170501271-170522587	-26.7
1770	ENST00000586111	AC004410.3	chr19:2330295-2330756	-26.7
1771	ENST00000402034	SEC14L6	chr22:30918787-30942669	-26.7
1772	ENST00000367069	RSPH3	chr6:159393904-159421219	-26.7
1773	ENST00000521072	PPIL6	chr6:109711419-109762374	-26.7
1774	ENST00000567759	TAF1C	chr16:84211462-84220617	-26.7
1775	ENST00000216218	ST13	chr22:41220540-41253026	-26.7
1776	ENST00000587979	ZNF582-AS1	chr19:56905103-56910537	-26.7
1777	ENST00000605849	RP11-710C12.1	chr4:96470281-96473608	-26.7
1778	ENST00000564492	LINC00261	chr20:22541192-22559280	-26.7
1779	ENST00000565493	LINC00657	chr20:34633545-34638882	-26.7
1780	ENST00000457500	ALDH3A1	chr17:19641302-19648772	-26.7
1781	ENST00000294064	NEU3	chr11:74699180-74718743	-26.7
1782	ENST00000369686	WNT2B	chr1:113010057-113072787	-26.7
1783	ENST00000303177	NSG2	chr5:173472608-173536182	-26.7
1784	ENST00000374704	CCNY	chr10:35625803-35860852	-26.7
1785	ENST00000359786	MYO1C	chr17:1367393-1396106	-26.7
1786	ENST00000321429	DUOX1	chr15:45422132-45457774	-26.7
1787	ENST00000269919	PGPEP1	chr19:18451398-18480760	-26.7
1788	ENST00000604624	KCNMA1	chr10:78629360-79163742	-26.7
1789	ENST00000340634	PAQR9	chr3:142680077-142682178	-26.7
1790	ENST00000367988	TOMM40L	chr1:161195794-161200397	-26.7
1791	ENST00000341529	CDH5	chr16:66400534-66438686	-26.7
1792	ENST00000606080	FRK	chr6:116252313-116381921	-26.7
1793	ENST00000394156	CDH11	chr16:64977657-65155939	-26.7
1794	ENST00000261978	LTBP2	chr14:74964874-75079034	-26.7
1795	ENST00000356853	NHEJ1	chr2:219940044-220025575	-26.7
1796	ENST00000358173	EPHB4	chr7:100400188-100425121	-26.7
1797	ENST00000586051	CTC-510F12.6	chr19:11432833-11434871	-26.7
1798	ENST00000285681	USP25	chr21:17102345-17252377	-26.7
1799	ENST00000299164	ADAMTS15	chr11:130318870-130346532	-26.7
1800	ENST00000370812	PIGK	chr1:77554676-77685111	-26.7
1801	ENST00000514921	MLIP	chr6:53883715-54082882	-26.7
1802	ENST00000579352	RP1-37N7.1	chr17:18283170-18292298	-26.7
1803	ENST00000381280	SMOC1	chr14:70346144-70499083	-26.7
1804	ENST00000428849	KIFC1	chr6:33359314-33377701	-26.7
1805	ENST00000295470	HNRNPDL	chr4:83343718-83351019	-26.7
1806	ENST00000498729	KIF1A	chr2:241653184-241759725	-26.7
1807	ENST00000348616	CDH26	chr20:58533483-58588168	-26.7
1808	ENST00000379218	SLC26A10	chr12:58013694-58019933	-26.7
1809	ENST00000277475	FAM73B	chr9:131799254-131834350	-26.7
1810	ENST00000504148	TIMM8B	chr11:111955525-111957519	-26.7
1811	ENST00000557335	RP11-84C10.4	chr14:21463997-21467322	-26.7
1812	ENST00000357450	SMC1B	chr22:45739945-45809448	-26.7
1813	ENST00000417302	HRAS	chr11:532244-535550	-26.7
1814	ENST00000361445	MTOR	chr1:11166593-11322564	-26.7
1815	ENST00000604411	TSIX	chrX:73012041-73049066	-26.7
1816	ENST00000430607	AP000697.6	chr21:38071074-38073864	-26.7
1817	ENST00000605741	RP11-300M24.1	chr6:165241240-165245119	-26.7
1818	ENST00000509382	LINC01020	chr5:5034577-5059794	-26.7
1819	ENST00000507599	LINC01020	chr5:5038800-5057986	-26.7
1820	ENST00000508201	LINC01020	chr5:5034473-5070117	-26.7
1821	ENST00000432794	SEC31A	chr4:83739816-83812400	-26.7
1822	ENST00000308249	PPM1E	chr17:56833231-57058983	-26.7
1823	ENST00000336273	MTDH	chr8:98656408-98740998	-26.7
1824	ENST00000608792	LINC00702	chr10:4243334-4286104	-26.7
1825	ENST00000520539	UBR5	chr8:103265241-103425069	-26.6
1826	ENST00000222122	DBP	chr19:49133288-49140695	-26.6
1827	ENST00000315480	USP20	chr9:132597750-132644107	-26.6
1828	ENST00000250405	BCL2L2	chr14:23775972-23780968	-26.6
1829	ENST00000461121	LINC00635	chr3:107560953-107574076	-26.6
1830	ENST00000497811	LINC00635	chr3:107560953-107574076	-26.6
1831	ENST00000464359	LINC00635	chr3:107560151-107596915	-26.6
1832	ENST00000608506	LINC00635	chr3:107559076-107567845	-26.6
1833	ENST00000488852	LINC00635	chr3:107560510-107596923	-26.6
1834	ENST00000367701	ZBTB37	chr1:173838095-173872687	-26.6
1835	ENST00000358393	LINC00176	chr20:62669494-62671131	-26.6
1836	ENST00000463337	LINC00176	chr20:62669486-62671315	-26.6
1837	ENST00000347667	BACE2	chr21:42539729-42654445	-26.6
1838	ENST00000445615	AC004870.4	chr7:47009301-47023027	-26.6
1839	ENST00000552014	SLC8B1	chr12:113736565-113772835	-26.6
1840	ENST00000366293	ZNF761	chr19:53950491-53953608	-26.6
1841	ENST00000550683	ACVRL1	chr12:52306117-52317143	-26.6
1842	ENST00000604957	ARMCX5	chrX:101854449-101859087	-26.6
1843	ENST00000314641	BVES	chr6:105544698-105585049	-26.6
1844	ENST00000557068	RNASE9	chr14:21024253-21029090	-26.6
1845	ENST00000352632	SPTBN4	chr19:40972149-41082370	-26.6
1846	ENST00000427354	SLC8A1-AS1	chr2:40437106-40482198	-26.6
1847	ENST00000586860	RP11-15A1.7	chr19:44501049-44506988	-26.6
1848	ENST00000589021	RP11-15A1.7	chr19:44501052-44506985	-26.6
1849	ENST00000551025	CASP8AP2	chr6:90539651-90581122	-26.6
1850	ENST00000237177	CASP8AP2	chr6:90539659-90584155	-26.6
1851	ENST00000357763	HP	chr16:72088526-72094915	-26.6
1852	ENST00000557010	DIO2	chr14:80663874-80697397	-26.6
1853	ENST00000460380	LYRM9	chr17:26205385-26220385	-26.6
1854	ENST00000432694	RP1-15D23.2	chr1:172745046-173033155	-26.6
1855	ENST00000432079	TROVE2	chr1:193028585-193060349	-26.6
1856	ENST00000376887	ABCC4	chr13:95672086-95953683	-26.6
1857	ENST00000601618	AC092301.3	chr19:46333423-46334366	-26.6
1858	ENST00000312655	YPEL2	chr17:57409064-57479090	-26.6
1859	ENST00000249373	SMO	chr7:128828714-128853386	-26.6
1860	ENST00000446923	ZEB1	chr10:31610065-31818741	-26.6
1861	ENST00000311378	WFIKKN2	chr17:48912772-48919709	-26.6
1862	ENST00000440863	ULK3	chr15:75128458-75135538	-26.6
1863	ENST00000321535	FBXO39	chr17:6679543-6690965	-26.6
1864	ENST00000445726	FAM219A	chr9:34398184-34458568	-26.6
1865	ENST00000298943	C1QL3	chr10:16555743-16564004	-26.6
1866	ENST00000438528	SMIM19	chr8:42396299-42409603	-26.6
1867	ENST00000593382	RP11-432J9.5	chr10:72625246-72626128	-26.6
1868	ENST00000261275	FAM189A1	chr15:29412458-29862927	-26.6
1869	ENST00000509479	MAML3	chr4:140637908-141075338	-26.6
1870	ENST00000248306	METTL25	chr12:82752277-82873015	-26.6
1871	ENST00000565742	LINC00919	chr16:52116978-52119021	-26.6
1872	ENST00000561513	LINC00919	chr16:52116978-52119021	-26.6
1873	ENST00000258403	SLC19A3	chr2:228550572-228582728	-26.6
1874	ENST00000591122	AC079779.5	chr2:308973-311657	-26.6
1875	ENST00000511330	RP11-300M6.1	chr4:58020744-58022618	-26.6
1876	ENST00000249014	CDC42EP1	chr22:37956455-37965412	-26.6
1877	ENST00000291759	LILRA4	chr19:54844457-54850421	-26.6
1878	ENST00000451786	MKLN1-AS1	chr7:130628927-130794935	-26.6
1879	ENST00000291478	KALRN	chr3:124303507-124445172	-26.6
1880	ENST00000370336	DDX43	chr6:74104472-74127292	-26.6
1881	ENST00000271915	KCNN3	chr1:154669932-154842756	-26.6
1882	ENST00000418818	RP11-399K21.11	chr10:77039485-77161004	-26.6
1883	ENST00000370888	LRRC1	chr6:53659779-53788919	-26.6
1884	ENST00000487977	C1orf132	chr1:207986906-207996048	-26.6
1885	ENST00000429456	AC093642.3	chr2:242912835-242919427	-26.6
1886	ENST00000377924	LRRC3C	chr17:38097728-38101000	-26.6
1887	ENST00000536984	CDH7	chr18:63417890-63531361	-26.6
1888	ENST00000301280	CHAF1A	chr19:4402660-4443389	-26.6
1889	ENST00000395867	ZNF248	chr10:38117694-38146538	-26.6
1890	ENST00000423166	WBSCR22	chr7:73097938-73119491	-26.6
1891	ENST00000025301	AKAP11	chr13:42846290-42897396	-26.6
1892	ENST00000507156	RP11-545L5.1	chr4:72687023-72689697	-26.6
1893	ENST00000509473	RP11-807H7.1	chr4:66535680-66559104	-26.6
1894	ENST00000535369	RP11-807H7.1	chr4:66535680-66536157	-26.6
1895	ENST00000256190	SBF2	chr11:9800215-10315754	-26.5
1896	ENST00000218436	ITIH6	chrX:54775333-54824673	-26.5
1897	ENST00000555539	RP5-1021I20.2	chr14:74289263-74296838	-26.5
1898	ENST00000375911	C6orf47	chr6:31626076-31628549	-26.5
1899	ENST00000326441	PEG3	chr19:57321452-57352064	-26.5
1900	ENST00000377205	NMNAT1	chr1:10003487-10045556	-26.5
1901	ENST00000388822	METTL14	chr4:119606524-119636588	-26.5
1902	ENST00000219301	PRSS54	chr16:58313902-58328951	-26.5
1903	ENST00000267273	METTL21C	chr13:103338095-103346854	-26.5
1904	ENST00000342788	ERBB4	chr2:212240447-213403565	-26.5
1905	ENST00000382021	DNAJC21	chr5:34929699-34959069	-26.5
1906	ENST00000376573	PIP4K2A	chr10:22823779-23003484	-26.5
1907	ENST00000463937	ABHD14A-ACY1	chr3:52009077-52023190	-26.5
1908	ENST00000285670	SAMSN1	chr21:15857550-15955723	-26.5
1909	ENST00000441568	RP11-359G22.2	chr20:22656711-22665516	-26.5
1910	ENST00000261733	ALDH2	chr12:112204727-112247782	-26.5
1911	ENST00000371380	PLCE1	chr10:95790570-96092580	-26.5
1912	ENST00000407578	MYCBP2	chr13:77618793-77901177	-26.5
1913	ENST00000573698	RP11-960B9.2	chr17:6092775-6093861	-26.5
1914	ENST00000284274	FAM105B	chr5:14664858-14699820	-26.5
1915	ENST00000376621	GNL1	chr6:30509155-30524951	-26.5
1916	ENST00000296933	FBXW11	chr5:171288554-171433877	-26.5
1917	ENST00000263278	HSD17B14	chr19:49316275-49339935	-26.5
1918	ENST00000369002	SEC63	chr6:108188961-108279393	-26.5
1919	ENST00000366645	EXOC8	chr1:231468500-231473598	-26.5
1920	ENST00000342462	TMPPE	chr3:33131918-33138293	-26.5
1921	ENST00000324000	ST8SIA3	chr18:55018045-55036164	-26.5
1922	ENST00000262570	CHCHD3	chr7:132469630-132766842	-26.5
1923	ENST00000250615	AANAT	chr17:74449434-74466199	-26.5
1924	ENST00000503935	KAT7	chr17:47866746-47906456	-26.5
1925	ENST00000252996	TAF4	chr20:60549855-60640866	-26.5
1926	ENST00000358039	ST7L	chr1:113066141-113162040	-26.5
1927	ENST00000471646	CRHR2	chr7:30692201-30722314	-26.5
1928	ENST00000401783	SVEP1	chr9:113127532-113342160	-26.5
1929	ENST00000397821	SH3KBP1	chrX:19552094-19905719	-26.5
1930	ENST00000591761	RP4-777D9.2	chr20:21134665-21198903	-26.5
1931	ENST00000418344	RP5-1070A16.1	chr1:98676304-98738214	-26.5
1932	ENST00000425496	RP4-669L17.10	chr1:324757-328453	-26.5
1933	ENST00000540375	LINC01001	chr11:127116-131056	-26.5
1934	ENST00000457364	AC138035.2	chr5:180751372-180755068	-26.5
1935	ENST00000423372	AL627309.1	chr1:134902-139379	-26.5
1936	ENST00000526704	LINC01001	chr11:127205-138998	-26.5
1937	ENST00000608760	RP11-504P24.8	chr1:224139097-224141141	-26.5
1938	ENST00000377447	CBWD1	chr9:153635-179025	-26.5
1939	ENST00000606817	RP3-355L5.5	chr6:105721096-105721635	-26.5
1940	ENST00000321870	BHLHE22	chr8:65492815-65496181	-26.5
1941	ENST00000564305	RP11-243A14.1	chr16:9449446-9501950	-26.5
1942	ENST00000521264	ATOX1	chr5:151121878-151131987	-26.5
1943	ENST00000567819	CAPN10-AS1	chr2:241522118-241526116	-26.5
1944	ENST00000272217	ARL8A	chr1:202102533-202113869	-26.5
1945	ENST00000297788	CCDC136	chr7:128432100-128462184	-26.5
1946	ENST00000318130	EDEM3	chr1:184659366-184724047	-26.5
1947	ENST00000264659	SRCIN1	chr17:36686252-36762183	-26.5
1948	ENST00000606938	RP11-309G3.3	chr1:181060246-181062035	-26.5
1949	ENST00000581788	RP11-70L8.4	chr9:21858910-21861925	-26.5
1950	ENST00000372146	GTF3C4	chr9:135545423-135570342	-26.5
1951	ENST00000607934	AC000068.9	chr22:19441703-19442128	-26.5
1952	ENST00000606238	RP11-216P16.2	chr12:121438290-121439071	-26.5
1953	ENST00000340790	PALM3	chr19:14164178-14169971	-26.5
1954	ENST00000569927	RP11-1299A16.3	chr4:99580056-99585701	-26.5
1955	ENST00000411553	HCG11	chr6:26522077-26526807	-26.5
1956	ENST00000564214	RP11-403B2.7	chr15:20935077-20961512	-26.5
1957	ENST00000370275	ARFGAP1	chr20:61904186-61921140	-26.5
1958	ENST00000531120	EIF3M	chr11:32605372-32627808	-26.4
1959	ENST00000511013	RP11-626H12.3	chr11:69902337-69911477	-26.4
1960	ENST00000599292	CTD-2396E7.9	chr19:6494332-6494816	-26.4
1961	ENST00000590717	AD000090.2	chr19:36031642-36035942	-26.4
1962	ENST00000588286	AD000090.2	chr19:36032485-36036394	-26.4
1963	ENST00000526963	RP11-304M2.5	chr11:203624-205470	-26.4
1964	ENST00000533357	MPZ	chr1:161274526-161279762	-26.4
1965	ENST00000300605	HDHD2	chr18:44633775-44676891	-26.4
1966	ENST00000533626	EIF3F	chr11:7991799-8023409	-26.4
1967	ENST00000587369	RP11-749H17.2	chr18:43087168-43130148	-26.4
1968	ENST00000428009	RP4-723E3.1	chr20:51237378-51266970	-26.4
1969	ENST00000442382	RP4-781K5.6	chr1:234805270-234831900	-26.4
1970	ENST00000443374	RP11-50E11.3	chr10:52384712-52401211	-26.4
1971	ENST00000593360	HAUS8	chr19:17160577-17186010	-26.4
1972	ENST00000310128	KCNE3	chr11:74165887-74178673	-26.4
1973	ENST00000338154	PHF8	chrX:53963110-54070607	-26.4
1974	ENST00000361205	LDLRAD4	chr18:13218787-13652753	-26.4
1975	ENST00000531894	PDXDC2P	chr16:70010201-70099851	-26.4
1976	ENST00000529089	PDXDC2P	chr16:70030068-70099721	-26.4
1977	ENST00000325845	PDXDC2P	chr16:70011776-70099851	-26.4
1978	ENST00000530079	PDXDC2P	chr16:70010256-70099756	-26.4
1979	ENST00000267970	TSPAN3	chr15:77336360-77363570	-26.4
1980	ENST00000535902	MANSC1	chr12:12482199-12503475	-26.4
1981	ENST00000291823	HIPK4	chr19:40885179-40896094	-26.4
1982	ENST00000435896	AC010148.1	chr2:235743004-235797420	-26.4
1983	ENST00000427619	AC010148.1	chr2:235742960-235822028	-26.4
1984	ENST00000359450	TIAF1	chr17:27400540-27405875	-26.4
1985	ENST00000377245	TJP2	chr9:71789082-71870120	-26.4
1986	ENST00000367429	CFH	chr1:196621009-196716634	-26.4
1987	ENST00000546793	RP11-983P16.4	chr12:53436974-53448222	-26.4
1988	ENST00000228251	YBX3	chr12:10851813-10875911	-26.4
1989	ENST00000412872	RP11-301G19.1	chr6:68597539-68599231	-26.4
1990	ENST00000411696	ZNF142	chr2:219502873-219524263	-26.4
1991	ENST00000323469	DIRAS1	chr19:2714566-2721416	-26.4
1992	ENST00000257940	ZC3H10	chr12:56511944-56516278	-26.4
1993	ENST00000393132	BPGM	chr7:134331584-134364565	-26.4
1994	ENST00000593977	LINC00649	chr21:35321031-35341891	-26.4
1995	ENST00000490035	LSAMP	chr3:115521236-116164378	-26.4
1996	ENST00000310624	NEFH	chr22:29876220-29887379	-26.4
1997	ENST00000607496	RP11-565F19.2	chr17:9456641-9459013	-26.4
1998	ENST00000225428	CWC25	chr17:36956688-36981734	-26.4
1999	ENST00000377844	KLHL1	chr13:70274727-70682591	-26.4
[truncated: 12,508 more rows]
