# Supplementary material for: Long noncoding RNA TUG1 facilitates osteogenic differentiation of periodontal ligament stem cells via interacting with Lin28A
Source: Cell Death Dis. 2018 Apr 19;9(5):455. doi: 10.1038/s41419-018-0484-2 (PMC5908786; doi:10.1038/s41419-018-0484-2)
Supplement: Supplementary file 6 — supplementary material3 [file 41419_2018_484_MOESM6_ESM.xlsx]

## Sheet: Sheet1
The initial data of TUG1 knockdown experiments
	First	Second	Third	Fourth
control	1	1	1	1
sh-NC	1	1	1	1
sh-TUG1-1#	0.68626	0.78155	0.33998	0.023701
sh-TUG1-2#	0.241816	0.746723	0.145306	0.010394
sh-TUG1-3#	0.995709	0.678876	0.392749	0.026179
sh-TUG1-4#	0.29554	0.86985	0.494691	0.020573
The initial data of Lin28A knockdown experiments
	First	Second	Third	Fourth	Fifth
si-NC	1	1	1.29984	0.715323	1
si-Lin28A-1#	1.4144	0.690956	1.13834	1.42238	1.25556
si-Lin28A-2#	0.198425	0.322343	0.257921	0.281265	0.58574
si-Lin28A-3#	1.24545	0.80107	1.61888	1.76541	1.45565
si-Lin28A-4#	0.457444	0.462225	0.594604	0.64842	0.839926
